# Supplementary material for: DAMP Laden Extracellular Vesicles From the Airways of Patients With Severe SARS‐CoV‐2 Respiratory Infection Compromise Inflammation and Cellular Metabolism
Source: J Extracell Vesicles. 2026 May 28;15(6):e70288. doi: 10.1002/jev2.70288 (PMC13239353; doi:10.1002/jev2.70288)
Supplement: Supplementary file 2 — Supporting material: jev270288‐sup‐0002‐Tables.xlsx [file JEV2-15-e70288-s002.xlsx]

## Sheet: S. table 1
protein	control.1	control.2	control.3	COVID.1	COVID.2	COVID.3	AVG.Ctrl	AVG.COVID	Log2.fold.change	T.test	mlog10p	means_all	sig
AGPAT5	12109.4	11900.9	10823.2	17062.3	16412.9	17108.4	11611	16861	0.538194	0.000329027	3.48277	14236	TRUE
CX3CR1	1118.24	974.666	1206.46	2062.52	2384.59	2353.72	1100	2267	1.04352	0.00068479	3.16444	1683.5	TRUE
SPG7	3190.23	3620.7	3171.39	1935.61	1550.19	1772.24	3327	1753	-0.92485	0.00103199	2.98632	2540	TRUE
CXCR2	1726.67	1444.83	1888.13	2777.68	3351.51	3079.35	1687	3070	0.863941	0.0027696	2.55758	2378.5	TRUE
EGLN1	7362.78	6359.61	7796.33	19717.4	14770.2	15307.9	7173	16599	1.21042	0.00438268	2.35826	11886	TRUE
ARL14EP	1793.75	1085.83	1726.97	2910.27	2948.53	3395.87	1536	3085	1.00649	0.00483689	2.31543	2310.5	TRUE
ATP11C	1429.5	1013.52	1297.33	0	459.548	0	1247	153	-3.02489	0.00508421	2.29378	700	TRUE
SMG6	370.616	319.464	293.264	0	80.8774	146.901	328	76	-2.11007	0.00639043	2.19447	202	TRUE
MTHFSD	6642.89	5848.29	5560.48	4370.08	3573.88	4117.18	6017	4020	-0.581765	0.00752737	2.12336	5018.5	TRUE
BTBD9	558.961	674.424	597.97	205.027	312.088	0	610	172	-1.82435	0.0109326	1.96128	391	TRUE
USP33	712.088	706.65	404.058	183.888	0	98.9633	608	94	-2.68804	0.0110687	1.9559	351	TRUE
TSPAN32	402.107	296.407	383.62	762.272	557.355	616.994	361	646	0.839662	0.0145396	1.83745	503.5	TRUE
ATP13A2	528.772	475.777	465.44	287.717	0	0	490	96	-2.35308	0.0157883	1.80166	293	TRUE
KCNK6	4147.51	3873.46	4196.79	0	1833.99	2167.39	4073	1334	-1.61041	0.0158628	1.79962	2703.5	TRUE
SPRYD7	5375.49	6913.14	8271.29	9848.71	10640.2	11352.3	6853	10614	0.631061	0.016266	1.78872	8733.5	TRUE
ARHGAP10	3327.46	1743.85	3508.53	0	926.553	0	2860	309	-3.21101	0.016314	1.78744	1584.5	TRUE
STUB1	17257	10844.2	12272.2	20819.3	28782.4	26605.5	13458	25402	0.916522	0.0176782	1.75256	19430	TRUE
WLS	0	0	1459.88	2172.67	2530.45	2582.57	487	2429	2.31922	0.0181827	1.74034	1458	TRUE
MITF	10674.9	6792.64	8938.59	13239.4	13202.3	12781.2	8802	13074	0.570823	0.019556	1.70872	10938	TRUE
GNPTG	3134.78	3091.54	2215.88	3890.62	4507.22	3989.14	2814	4129	0.553134	0.0208051	1.68183	3471.5	TRUE
ANAPC7	5911	7087.87	6165.13	10638.1	9778.75	7983.56	6388	9467	0.567513	0.0231565	1.63533	7927.5	TRUE
PF4	0	6125.95	13339.8	18398.5	23494.4	22031.1	6489	21308	1.71542	0.0232138	1.63425	13898.5	TRUE
PXMP4	11215.7	11326.7	7817.31	16584.5	14074.1	14397.2	10120	15019	0.569555	0.0246801	1.60765	12569.5	TRUE
SCPEP1	72654.6	49183	68600.2	91426.5	95987.6	85228.6	63479	90881	0.517692	0.0254723	1.59393	77180	TRUE
GOLGA4	6089.98	5330.6	4301.42	3191.38	3774.28	3266.38	5241	3411	-0.619691	0.0291237	1.53575	4326	TRUE
TM6SF1	0	1074.05	1291.52	2330.11	2077.74	1997.04	789	2135	1.43699	0.0307624	1.51198	1462	TRUE
ZNF281	1055.02	1746.21	1424.92	821.892	396.703	0	1409	406	-1.79413	0.0319035	1.49616	907.5	TRUE
GPNMB	12018.1	0	10523.9	23766.1	21479.1	17689.6	7514	20978	1.48124	0.0321571	1.49272	14246	TRUE
COG7	6695.9	7215.2	7434.03	2842.81	5697.91	4544.45	7115	4362	-0.705974	0.032579	1.48706	5738.5	TRUE
CCDC127	5492.54	4738.85	3495.46	0	2893.89	0	4576	965	-2.24592	0.03275	1.48479	2770.5	TRUE
TMEM9B	3525.07	4483.15	4777.84	5366.33	6795.89	5985.9	4262	6049	0.505248	0.0332785	1.47784	5155.5	TRUE
TMOD2	4093.14	4871.84	2801.02	0	1799.85	1844.24	3922	1215	-1.69099	0.0341636	1.46644	2568.5	TRUE
WDR82	88841.6	59055.8	68324.4	103874	165937	135530	72074	135114	0.906624	0.0342494	1.46535	103594	TRUE
ING1	3937.02	2968.32	2340.66	4334.21	5460.39	4811.65	3082	4869	0.659685	0.0345723	1.46127	3975.5	TRUE
FMC1	10369.1	9956.9	9698.56	11817.1	16679.7	16047.4	10008	14848	0.569094	0.0346778	1.45995	12428	TRUE
PBX2	1004.81	949.195	1580.54	2525.05	2335.78	1698.64	1178	2186	0.892055	0.0348984	1.45719	1682	TRUE
SLC38A7	6249.04	4014.87	5947.95	7654	7972.93	7354.01	5404	7660	0.503388	0.0354107	1.45087	6532	TRUE
SESTD1	4296.02	5956.84	5921.04	3560.72	3934.22	3097.26	5391	3531	-0.610665	0.035979	1.44395	4461	TRUE
MED22	6660.63	6725.39	8205.74	5653.35	4702.26	3264.56	7197	4540	-0.664736	0.0363687	1.43927	5868.5	TRUE
CDC34	1951.09	0	0	2986.81	2296.41	3532.49	650	2939	2.1758	0.0368256	1.43385	1794.5	TRUE
TMEM41A	0	0	2702.24	3341.9	4177.6	3701.23	901	3740	2.05394	0.0382374	1.41751	2320.5	TRUE
LTF	76850.6	56007.4	70777.6	91312.1	109612	87228.5	67879	96051	0.500843	0.0382617	1.41724	81965	TRUE
GNA12	0	7526.23	11545	19129.9	14703.7	23075.7	6357	18970	1.57727	0.0386774	1.41254	12663.5	TRUE
EMC6	10670.3	15481.5	12776.8	22249.5	17249.6	18237.1	12976	19245	0.568646	0.0387185	1.41208	16110.5	TRUE
LIPA	20215.1	6110.37	10793.8	37871.2	35605.5	22095.2	12373	31857	1.36442	0.0389258	1.40976	22115	TRUE
SMG7	1486.45	2224	1894.47	1255.68	1259.96	1108.14	1868	1208	-0.629198	0.0393792	1.40473	1538	TRUE
RRP8	7533.07	3981.09	6787.15	9549.27	8897.99	9957.67	6100	9468	0.634194	0.0401391	1.39643	7784	TRUE
TIMM22	9493.46	8132.6	6852.8	9937.91	13064.4	12492.2	8160	11832	0.53606	0.0402142	1.39562	9996	TRUE
DDX47	7720.76	4986.14	8295.65	9993.47	9944.23	10244.1	7001	10061	0.523114	0.0405502	1.39201	8531	TRUE
APTX	2611.35	1244.05	1919.55	629.043	916.941	0	1925	515	-1.90128	0.0421737	1.37496	1220	TRUE
ITM2B	1351.73	1640.43	0	4130.74	2505.37	2708.05	997	3115	1.64288	0.0422069	1.37462	2056	TRUE
PTTG1IP	1466.26	3024.14	3245.24	3988.82	5016.81	4332.64	2579	4446	0.785979	0.0425657	1.37094	3512.5	TRUE
STBD1	1027.9	3078.09	2329.57	0	755.677	0	2145	252	-3.09022	0.0435159	1.36135	1198.5	TRUE
SIAE	2696.2	1605.42	2113.52	3218.79	3265.04	2873.89	2138	3119	0.544676	0.0441931	1.35465	2628.5	TRUE
LGALS9	56369.6	26488.9	44482.1	80797.1	72016	62359.4	42447	71724	0.756801	0.0452962	1.34394	57085.5	TRUE
SLC36A4	467.75	628.888	832.64	419.425	0	0	643	140	-2.20158	0.0453424	1.3435	391.5	TRUE
SDS	3626.37	0	0	5935.83	5130.88	3954.96	1209	5007	2.05045	0.0469859	1.32803	3108	TRUE
HAUS6	1107.19	803.945	828.317	669.136	0	0	913	223	-2.03352	0.0470561	1.32738	568	TRUE
ARID4B	1659.38	2339.23	1956.17	1531.9	1089.83	682.661	1985	1101	-0.849664	0.0483242	1.31584	1543	TRUE
NOD2	523.808	187.563	313.414	126.092	0	0	342	42	-3.02277	0.04845	1.31471	192	TRUE
UTP6	5699.74	3567.22	5018.53	6693.24	9630.69	7194.32	4762	7839	0.71923	0.0494132	1.30616	6300.5	TRUE
MDH2	1474390	1480670	1483310	1753030	1781730	1717080	1479457	1750613	0.242793	0.000136806	3.86389	1615035	FALSE
FKBP2	183430	175195	180311	209786	211059	209737	179645	210194	0.22657	0.000233818	3.63112	194920	FALSE
HNRNPU	1016720	994552	1007520	1108330	1094950	1108070	1006264	1103783	0.133448	0.000235574	3.62787	1.05502e+06	FALSE
DECR1	387036	371910	378534	431807	430369	432596	379160	431591	0.186857	0.000290731	3.53651	405376	FALSE
NUP37	32401.5	32978.6	31606.1	36869.6	37448.4	37463.2	32329	37260	0.204826	0.00037143	3.43012	34794.5	FALSE
SLC15A4	23199.1	21284.8	21693.1	27886.1	29105.8	29213.2	22059	28735	0.381443	0.000756849	3.12099	25397	FALSE
OSTC	152999	166497	163081	208537	220473	208706	160859	212572	0.402155	0.000795903	3.09914	186716	FALSE
HMGCL	76083.3	73679.6	74954.3	89721.3	85765.5	90619.1	74906	88702	0.24389	0.001105	2.95664	81804	FALSE
COMMD10	43876.9	46377.3	44127.1	52727.1	51502.8	53307.3	44794	52512	0.22936	0.00128119	2.89239	48653	FALSE
DHCR7	4467.71	4986.43	4674.04	6495.47	6182.11	6062.42	4709	6247	0.407545	0.00149776	2.82456	5478	FALSE
ATP13A1	48233.4	46867.6	46894.7	50960.1	51997.3	51565.7	47332	51508	0.121975	0.00152692	2.81618	49420	FALSE
CHCHD3	130304	126310	119248	150158	154789	155890	125287	153612	0.294053	0.00153061	2.81513	139450	FALSE
GLUD1	551572	513959	520698	614198	625757	615321	528743	618425	0.226033	0.00179577	2.74575	573584	FALSE
ECHS1	205238	202089	199522	235248	225673	225530	202283	228817	0.177819	0.00183558	2.73623	215550	FALSE
RNPS1	96092.3	96677.9	96581.1	107864	109509	104463	96450	107279	0.153504	0.00193713	2.71284	101864	FALSE
CCDC97	6764.12	6785.63	6840.24	7780.8	8392.06	8035.97	6797	8070	0.247672	0.00205294	2.68762	7433.5	FALSE
SEH1L	43165.4	42487.2	46049.2	51583.4	53410.4	54095.8	43901	53030	0.272564	0.00232366	2.63383	48465.5	FALSE
ALDH2	666209	645069	667870	769254	765790	730484	659716	755176	0.194968	0.00268449	2.57114	707446	FALSE
GFM1	27594.3	30620.7	30132.8	38103.4	37447.1	35810.3	29449	37120	0.333975	0.00270846	2.56728	33284.5	FALSE
KIF13A	4857.6	4527.82	5046.62	3500.56	3748.33	3806.61	4811	3685	-0.384511	0.00321937	2.49223	4248	FALSE
HSPA9	474655	471524	460091	502026	499336	495493	468757	498952	0.0900609	0.00330013	2.48147	483854	FALSE
HSDL2	62775.2	66591.8	64566.8	71514.4	71374	72104.5	64645	71664	0.148725	0.00336091	2.47354	68154.5	FALSE
BLOC1S1	47429.7	49766	47527.1	54572.8	53065.8	54975	48241	54205	0.168156	0.00340561	2.46781	51223	FALSE
RPS3A	1129830	1150420	1135900	1233830	1239170	1198760	1138717	1223920	0.1041	0.00375252	2.42568	1.18132e+06	FALSE
DBT	20543.6	20072.3	19533.6	24581.8	25368	27692.8	20050	25881	0.368296	0.00398058	2.40005	22965.5	FALSE
RB1	30849.3	31491.7	31172.7	40398.1	37631.4	36183.9	31171	38071	0.288482	0.00526019	2.279	34621	FALSE
HIBCH	62692.5	63529.6	60102.8	67934.5	68779.7	67599.4	62108	68105	0.132965	0.00531708	2.27433	65106.5	FALSE
SUPT16H	65749.7	64944.8	67025.6	74189	71777.5	70866.9	65907	72278	0.133127	0.00538121	2.26912	69092.5	FALSE
SLC25A19	18944	17905.4	19601.8	22770.7	25543.3	25851.6	18817	24722	0.393746	0.00575933	2.23963	21769.5	FALSE
ATAD2B	7384.04	7367.49	7778.04	9166.92	8475.99	9195.24	7510	8946	0.252465	0.00606925	2.21686	8228	FALSE
BLOC1S2	37961.5	40499.5	37150.9	46592.8	43789.5	45441.5	38537	45275	0.232446	0.00651949	2.18579	41906	FALSE
SSRP1	82574.3	83851.1	81186.2	87751.9	89836.6	87245.3	82537	88278	0.0970084	0.0065363	2.18467	85407.5	FALSE
GRPEL1	119349	111362	107568	129732	135201	132493	112760	132475	0.232473	0.00665552	2.17682	122618	FALSE
RAB2B	346194	344536	334691	389806	383589	367566	341807	380320	0.154033	0.0069284	2.15937	361064	FALSE
MLYCD	19465.9	18519.6	18772	20868.7	21685.6	22468.4	18919	21674	0.196132	0.00704638	2.15203	20296.5	FALSE
ACAA2	430057	428879	400522	482418	498906	470755	419819	484026	0.205317	0.00709256	2.1492	451922	FALSE
NDUFS1	157276	146407	151198	168137	166714	168036	151627	167629	0.144745	0.00730786	2.13621	159628	FALSE
RASGRP2	31075.4	33946.7	32077.1	36468.7	37401.6	38636.4	32366	37502	0.21248	0.008089	2.09211	34934	FALSE
MYG1	45435	45497.6	43602.2	53269.9	51550.8	49189.6	44845	51337	0.195047	0.00828747	2.08158	48091	FALSE
IDH2	1177960	1217480	1191230	1329960	1337400	1270400	1195557	1312587	0.13473	0.00839286	2.07609	1254072	FALSE
ACAD9	81602	79227.2	80348.4	87452.1	94330.3	90018	80393	90600	0.172452	0.00856553	2.06725	85496.5	FALSE
FH	299606	309917	293831	325821	322133	324236	301118	324063	0.105947	0.00893134	2.04908	312590	FALSE
RPS16	1887520	1765540	1757320	2065730	1994320	2015080	1803460	2025043	0.167185	0.00930278	2.03139	1.91425e+06	FALSE
CCNL2	3468.29	2975.54	3414.14	4043.45	4076.53	4367.13	3286	4162	0.341077	0.00937532	2.02801	3724	FALSE
SLC30A7	32300.9	33271.6	29048.3	40010.5	37371.8	41236.5	31540	39540	0.326103	0.00950138	2.02221	35540	FALSE
MBNL1	77177.4	75000.8	75634.5	97017.2	90545.5	106744	75938	98102	0.369472	0.00955642	2.0197	87020	FALSE
JAK1	11059.6	8645.04	9830.9	14045	12826.6	13607.8	9845	13493	0.454736	0.00959165	2.01811	11669	FALSE
CS	510139	494906	484259	552755	532989	537497	496435	541080	0.124239	0.00965842	2.01509	518758	FALSE
IDH3G	58354.5	57452.6	55994.6	64497.9	67670.4	62535.5	57267	64901	0.180537	0.00975729	2.01067	61084	FALSE
CYC1	129065	120517	126850	141150	144039	153941	125477	146377	0.222259	0.0108147	1.96599	135927	FALSE
GCDH	31922	32909.2	31584.7	37489	39404.6	43359.3	32139	40084	0.318729	0.0109869	1.95912	36111.5	FALSE
SENP3	3312.97	3134.83	3372.68	4328.92	4457.47	3817.06	3273	4201	0.359953	0.0112049	1.95059	3737	FALSE
RPS18	1616160	1465490	1518100	1719030	1735640	1780070	1533250	1744913	0.186562	0.0114072	1.94282	1.63908e+06	FALSE
RNF31	8636	8907.52	8017.08	9666.9	10537.1	10548.4	8520	10251	0.266777	0.0116876	1.93227	9385.5	FALSE
RPL8	613269	608209	626007	660857	716991	702818	615828	693555	0.171483	0.0116918	1.93212	654692	FALSE
EIF2B5	14594.3	15584.8	15493	16768	17554.8	18209.2	15224	17511	0.201883	0.0119397	1.92301	16367.5	FALSE
MGST1	586992	558962	525109	667661	654694	627713	557021	650023	0.222758	0.0122215	1.91287	603522	FALSE
RAB14	681922	648444	643092	775445	765160	716081	657819	752229	0.19348	0.0126925	1.89645	705024	FALSE
TMT1A	156068	124799	135142	176643	208699	201710	138670	195684	0.496874	0.0130757	1.88353	167177	FALSE
VPS53	18387.6	18385.7	18384.9	20118.3	22592.8	22091.2	18386	21601	0.23247	0.01309	1.88306	19993.5	FALSE
SLC27A3	34887.1	29682.6	32901.6	39697.2	40461.4	38269.7	32490	39476	0.280964	0.0132433	1.878	35983	FALSE
SRPRB	131643	125118	132183	148802	140797	152891	129648	147497	0.186082	0.0133252	1.87533	138572	FALSE
ILVBL	27794.7	28578.4	27677.6	31636.4	34519.8	31303.8	28017	32487	0.21355	0.0134921	1.86992	30252	FALSE
MPO	4360940	4162220	4206830	4748100	4737770	4504050	4243330	4663307	0.136156	0.0136369	1.86528	4.45332e+06	FALSE
NDUFS3	157401	143623	146861	169076	166757	165831	149295	167221	0.163593	0.0137144	1.86282	158258	FALSE
HIBADH	38028.8	35353.6	36111.3	40563.7	39504.5	41205.8	36498	40425	0.147422	0.0138461	1.85867	38461.5	FALSE
LMNB2	250614	224812	259096	306706	285138	293995	244841	295280	0.270239	0.0138947	1.85715	270060	FALSE
TXNDC12	245189	220799	220792	274050	258861	268496	228927	267136	0.222687	0.0145544	1.83701	248032	FALSE
GNB2	850787	888780	881169	976345	972364	1062790	873579	1003833	0.20051	0.0147471	1.83129	938706	FALSE
SUCLA2	117673	106704	106132	125860	124547	128928	110170	126445	0.198783	0.0148998	1.82682	118308	FALSE
DENND3	11338	11087	11763.4	8650.7	10220.8	8924.64	11396	9265	-0.298622	0.0151627	1.81922	10330.5	FALSE
XRCC1	12764.8	12557.3	13297.6	14089.1	13887.2	13687.7	12873	13888	0.109464	0.0151706	1.819	13380.5	FALSE
GOT2	223441	216226	204418	236824	238091	246853	214695	240589	0.164284	0.0153528	1.81381	227642	FALSE
PPIB	3160170	3015410	2899950	3308250	3360510	3449370	3025177	3372710	0.156889	0.0154758	1.81035	3.19894e+06	FALSE
ZMPSTE24	40042.6	37826.7	39878.9	44032.8	42701.9	42073.7	39249	42936	0.129522	0.0158877	1.79894	41092.5	FALSE
TCIRG1	194595	186642	181195	211260	208968	201246	187477	207158	0.144015	0.0162471	1.78922	197318	FALSE
AGPS	92661.7	81456.9	81982.9	98392.9	103052	101082	85367	100842	0.240348	0.0164563	1.78367	93104.5	FALSE
RPL22	663331	642916	655012	719004	728611	790733	653753	746116	0.190654	0.016499	1.78254	699934	FALSE
BST1	322096	303917	322562	343691	339909	339708	316192	341103	0.109407	0.0165317	1.78168	328648	FALSE
GPAT3	39429.4	32529.3	33650.7	45140.2	47003.1	42762.1	35203	44968	0.35321	0.0166559	1.77843	40085.5	FALSE
TPP1	297339	258167	291516	351735	329795	332158	282341	337896	0.259142	0.0167403	1.77624	310118	FALSE
CTDNEP1	13450	13174.3	13842.6	15930.8	15509.6	14514	13489	15318	0.183461	0.0167656	1.77558	14403.5	FALSE
FRG1	29886.6	27919.2	31507	35126.1	33725	33836.1	29771	34229	0.201318	0.0169144	1.77174	32000	FALSE
TMPPE	9907.51	7360.05	7791.32	11474.6	11322.3	11611.1	8353	11469	0.457422	0.0170046	1.76943	9911	FALSE
PDIA3	2338670	2285950	2302360	2585610	2475370	2431710	2308993	2497563	0.113257	0.0175622	1.75542	2403278	FALSE
CARS2	23620.3	17944	21799.8	26985.2	28015.9	29018.5	21121	28007	0.40706	0.0178012	1.74955	24564	FALSE
TMEM70	22379.1	19348.8	21580.4	24319.4	27375.3	26728.8	21103	26141	0.308891	0.0178508	1.74834	23622	FALSE
RALBP1	4480.1	3494.52	4410.53	5336	5387.89	5347.78	4128	5357	0.375909	0.018073	1.74297	4742.5	FALSE
PAFAH1B3	69398.2	72580.8	71564.7	78396.7	80798.5	87401.8	71181	82199	0.207624	0.0180798	1.74281	76690	FALSE
STING1	124567	128382	123021	134433	141567	147524	125323	141175	0.171826	0.0181364	1.74145	133249	FALSE
DNAJC11	21376.2	21166.1	24890.2	26822.5	28625	30498.6	22478	28649	0.349988	0.0184892	1.73308	25563.5	FALSE
NADK2	28261.4	26895.9	24415.6	30744.5	31871.8	30641.7	26524	31086	0.22895	0.0186978	1.72821	28805	FALSE
DGKZ	9782.69	9937.15	10322.5	11115.7	10650.5	11433.8	10014	11067	0.144186	0.0194188	1.71178	10540.5	FALSE
IVD	148015	131615	128921	157791	164703	157935	136184	160143	0.233807	0.0199302	1.70049	148164	FALSE
TMX3	58825.3	52424.8	55754.2	61813.4	65791.2	67461.1	55668	65022	0.224075	0.0199468	1.70013	60345	FALSE
VDAC3	579812	526642	527699	613492	666347	623156	544718	634332	0.219729	0.0200013	1.69894	589525	FALSE
NDUFA2	103058	109378	100175	119763	118848	132647	104204	123753	0.248054	0.0200153	1.69864	113978	FALSE
SMAD2	6321.54	5698.36	7022.33	9174.08	8153.73	7862.96	6347	8397	0.403693	0.0205556	1.68707	7372	FALSE
MFSD10	41544.1	37964.1	34319.9	44442.1	48631.1	48496.5	37943	47190	0.314656	0.0207928	1.68209	42566.5	FALSE
RTN3	500770	451143	450020	526461	528987	550527	467311	535325	0.196032	0.0208738	1.6804	501318	FALSE
MATR3	165515	172373	177488	188767	182979	192358	171792	188035	0.130336	0.021228	1.67309	179914	FALSE
GATD3B;GATD3	159576	154366	158567	177649	169571	166323	157503	171181	0.120143	0.0213727	1.67014	164342	FALSE
YTHDC1	11031.8	10664.3	9215.53	12164.6	12399.3	12612.4	10304	12392	0.266233	0.0214278	1.66902	11348	FALSE
TRMT112	28256.2	33062.9	32499.7	38842.7	36485.2	36858.8	31273	37396	0.257953	0.0220586	1.65642	34334.5	FALSE
ADPGK	89159.9	95429.7	95008.9	104010	104241	99302.7	93200	102518	0.137482	0.0226664	1.64462	97859	FALSE
HSD17B10	567086	617963	633503	691224	686120	669221	606184	682188	0.170414	0.0228209	1.64167	644186	FALSE
SLC25A52;SLC25A51	3250.68	2919.81	2567.3	3630.09	3614.09	3621.17	2913	3622	0.314394	0.0228938	1.64028	3267.5	FALSE
BTK	74872.1	59807.9	65802.4	81105.1	83143.1	87146.1	66827	83798	0.326476	0.0229216	1.63975	75312.5	FALSE
ERP44	211630	176218	192934	232000	227627	245804	193594	235144	0.280508	0.0231439	1.63556	214369	FALSE
NDUFA10	110611	99978.3	97623.4	122286	116049	117360	102738	118565	0.206714	0.0232031	1.63445	110652	FALSE
PMPCA	39546	38618.1	41164	44529.9	43642.8	42123.5	39776	43432	0.126861	0.0233134	1.63239	41604	FALSE
TRAP1	52330.6	51215	51946.1	55901.5	54695	53382.6	51831	54660	0.0766744	0.0238576	1.62237	53245.5	FALSE
GART	83342.5	87161.5	91652	96372.7	95462.5	95872.6	87385	95903	0.134179	0.0243236	1.61397	91644	FALSE
TRIM4	28362.7	29655.6	23701.6	33547.2	34436.9	33213.2	27240	33732	0.308411	0.0244578	1.61158	30486	FALSE
NUCB1	186642	170691	183341	161705	131610	137224	180225	143513	-0.328615	0.024529	1.61032	161869	FALSE
FES	66634.1	67970.4	64990.7	70504.6	69598.2	72660.4	66532	70921	0.0921716	0.0247591	1.60627	68726.5	FALSE
MRPS27	31184	25829	23095.1	38661.8	35725.6	34206.6	26703	36198	0.438924	0.0248595	1.60451	31450.5	FALSE
YTHDC2	7093.4	7194.7	7359.65	8116.87	8092.21	7544.94	7216	7918	0.133955	0.0255119	1.59326	7567	FALSE
RPS3	2216970	2245940	2239660	2489080	2321790	2401570	2234190	2404147	0.105773	0.0257912	1.58853	2.31917e+06	FALSE
SMARCA2	32627.2	32146.5	33050.4	38148.4	34658.6	35934.5	32608	36247	0.152641	0.0258651	1.58729	34427.5	FALSE
NMNAT3	13092.4	11784.2	11959.4	15983.1	15767.3	13708.5	12279	15153	0.303446	0.0260245	1.58462	13716	FALSE
DUS3L	11396.9	9850.05	10822.8	12172.6	12807.6	13762.6	10690	12914	0.272715	0.0262166	1.58142	11802	FALSE
GALNT7	15983.9	14121.4	15122.7	17175	16753.5	17991.2	15076	17307	0.199066	0.0264077	1.57827	16191.5	FALSE
PDIA5	38798.9	35860.1	33709	41080.8	43464.4	46944.6	36123	43830	0.279012	0.0267492	1.57269	39976.5	FALSE
CXXC1	5465.22	5035.19	5639.09	5896.61	6212.84	6386.49	5380	6165	0.196613	0.0268023	1.57183	5772.5	FALSE
SARS2	26648.5	26844.9	27574.9	30371.9	31749.5	28627.7	27023	30250	0.162745	0.0270172	1.56836	28636.5	FALSE
RPL11	729821	688253	694521	808374	755233	763224	704198	775610	0.13935	0.0272717	1.56429	739904	FALSE
TMX1	267868	279670	285665	300759	304588	292352	277734	299233	0.107564	0.0277139	1.5573	288484	FALSE
MCCC1	22874.4	21627.2	19804.3	24517.8	24652.6	26742.9	21435	25304	0.239402	0.0278884	1.55458	23369.5	FALSE
EXOG	2435.03	2184.26	2329.03	2924.17	2837.79	3538.71	2316	3100	0.42067	0.0279094	1.55425	2708	FALSE
SPTLC1	43481.1	38106.4	42191.7	47303.1	52249.6	57055.4	41260	52203	0.33939	0.0280706	1.55175	46731.5	FALSE
DARS2	45228.6	46620.1	47224.7	52662.9	52585.8	48599.3	46358	51283	0.145659	0.028335	1.54768	48820.5	FALSE
ARHGAP45	110678	111660	110886	114243	112490	112751	111075	113161	0.0268513	0.0285058	1.54507	112118	FALSE
NUP93	97295.4	86948.9	89835.5	103615	99979.6	104181	91360	102592	0.167283	0.0285416	1.54452	96976	FALSE
HSD17B4	361948	307838	314947	391694	398189	376795	328244	388893	0.244602	0.0286429	1.54298	358568	FALSE
SLC25A10	80507.3	72341.8	67932.6	89385.9	84311.5	94995.4	73594	89564	0.283337	0.0292791	1.53344	81579	FALSE
GMEB2	4107	3998.53	3943.57	4666.41	4438.71	5180.2	4016	4762	0.245608	0.0293667	1.53215	4389	FALSE
NHEJ1	4457.37	5472.23	5322.98	5932.99	6689.72	6846.24	5084	6490	0.352122	0.0294761	1.53053	5787	FALSE
SLC25A6	482107	435255	435663	494361	541486	553604	451008	529817	0.23234	0.0297706	1.52621	490412	FALSE
SUZ12	5942.26	6756.35	5158.19	4561.24	4120.89	4424.04	5952	4369	-0.446227	0.0298379	1.52523	5160.5	FALSE
CD180	27824.4	20495.8	27750.8	33047	37562.7	33389.7	25357	34666	0.451157	0.030264	1.51907	30011.5	FALSE
SLC39A7	4719.36	5337.35	5213.29	6495.74	5795.83	5859.24	5090	6050	0.249334	0.0304242	1.51678	5570	FALSE
TUBG1	24636	25786.7	25058.9	29463.7	27719.8	32545	25161	29910	0.249441	0.0306475	1.51361	27535.5	FALSE
PMPCB	35770.1	36183.8	39091.2	39974.9	43037.4	41413.2	37015	41475	0.164136	0.0311475	1.50658	39245	FALSE
SF3B3	179304	169326	163132	186848	184289	187641	170587	186259	0.126802	0.031297	1.5045	178423	FALSE
ZBED1	5539.26	4829.36	6102.04	8143.43	7364.87	6597.82	5490	7369	0.424547	0.0314591	1.50225	6429.5	FALSE
TMEM33	194243	165674	178191	200350	219225	219851	179369	213142	0.248882	0.0319655	1.49532	196256	FALSE
HNRNPF	362327	347375	348148	371541	411905	411714	352617	398387	0.176069	0.0327092	1.48533	375502	FALSE
RPS27L	555529	562618	615555	627947	668666	690430	577901	662348	0.196767	0.032725	1.48512	620124	FALSE
ARMC8	31059.7	29271.2	32235.9	34624.2	33372	33609.9	30856	33869	0.13442	0.0331093	1.48005	32362.5	FALSE
SYVN1	15084.4	12009.6	11567	16321.9	16159	17238.9	12887	16573	0.362942	0.033258	1.4781	14730	FALSE
GLRX5	12109.3	13438.9	13125.5	14610.1	15094	13946.9	12891	14550	0.174662	0.0334199	1.47599	13720.5	FALSE
MPDU1	114138	98046.5	102662	117156	124482	127803	104949	123147	0.230695	0.0335793	1.47393	114048	FALSE
SLC66A2	8260.82	8118.78	9126.69	11808.9	9704.89	10543.9	8502	10686	0.329817	0.0337039	1.47232	9594	FALSE
EHHADH	16301.7	14977	14955.4	16755.3	16750.1	17388.9	15411	16965	0.138547	0.0345134	1.46201	16188	FALSE
AAGAB	3313.65	2808.48	2573.06	3892.48	3857.53	3433.91	2898	3728	0.363136	0.034582	1.46115	3313	FALSE
MT-ND1	19808.3	17442.6	16582.4	22451.6	20351.5	21866.2	17944	21556	0.264582	0.0347861	1.45859	19750	FALSE
GEMIN5	6653.69	8729.7	8609.04	5960.37	6033.23	5442.62	7997	5812	-0.460492	0.0351548	1.45402	6904.5	FALSE
CAPN7	15366.7	14603.3	16827.8	17583.2	17972.9	17505.6	15599	17687	0.18123	0.0353994	1.451	16643	FALSE
NSD3	1721.7	1442.34	1486.35	1787.82	1838.2	1857.83	1550	1828	0.237837	0.0357037	1.44729	1689	FALSE
PCCB	19326	18605.8	19065.6	21144.4	22079.9	19921.2	18999	21049	0.147784	0.0359628	1.44415	20024	FALSE
FGD2	37639.8	33579.2	32840.4	38583.3	41596.5	44055.5	34686	41412	0.255668	0.0364926	1.4378	38049	FALSE
COQ6	16590.1	15012	12282.5	19164.4	18205.7	18468.8	14628	18613	0.347556	0.0366374	1.43608	16620.5	FALSE
HACL1	5561.19	5095.3	5442.11	5897.36	5913.37	6477.39	5366	6096	0.183972	0.0366914	1.43544	5731	FALSE
PPOX	11928	10444.8	11217.8	16359.6	16417.9	12728.1	11197	15169	0.437987	0.0372589	1.42877	13183	FALSE
CALU	31829.1	34464.1	36433.5	37846.3	39007.6	38528.4	34242	38461	0.167611	0.0374215	1.42688	36351.5	FALSE
PDPR	26131.5	23362.5	24062.9	28674	27296.1	26794.5	24519	27588	0.170153	0.0376926	1.42374	26053.5	FALSE
SDHA	165988	146628	150844	169425	184304	193334	154487	182354	0.239262	0.0377938	1.42258	168420	FALSE
EIF2D	5796.36	7038.23	5910.98	9626.59	8114.9	7618.34	6249	8453	0.435995	0.0379389	1.42092	7351	FALSE
TOR2A	10511.6	11185	11410.8	11877.3	12888.7	12087.9	11036	12285	0.154664	0.0381003	1.41907	11660.5	FALSE
MBTD1	4034.4	4059.53	4335.14	4600.38	5062.68	5634.02	4143	5099	0.299538	0.0382578	1.41728	4621	FALSE
RMND1	9517.95	9208.39	8952.43	9905.01	10807.3	9988.05	9226	10233	0.149476	0.0383299	1.41646	9729.5	FALSE
AGA	33753.8	25814.6	28704.7	35492.8	38359.4	42678.9	29424	38844	0.400669	0.0392586	1.40606	34134	FALSE
NDUFAF3	20287.6	14909.2	18059.4	22624	22012.3	22965.8	17752	22534	0.344119	0.0392731	1.4059	20143	FALSE
IRF5	46405.6	47337.8	43050.3	50572.2	49949	55117.9	45598	51880	0.186203	0.0394611	1.40383	48739	FALSE
NDUFV1	121475	101635	107752	132439	124336	132414	110287	129730	0.234241	0.0394945	1.40346	120008	FALSE
HEATR3	18902.4	19205.6	20335.6	21740.3	21014.3	20616.1	19481	21124	0.116771	0.039697	1.40124	20302.5	FALSE
ACOT11	6036.22	5648.13	6253.44	5261.83	5321.63	4505.63	5979	5030	-0.249496	0.0400113	1.39782	5504.5	FALSE
GTF2I	40242.3	30261.7	36837.4	44126.3	43993.8	46709.1	35780	44943	0.328926	0.0401533	1.39628	40361.5	FALSE
PTPN7	16822.1	17452.3	18550.6	20905.9	19570.1	19057	17608	19844	0.172469	0.0402837	1.39487	18726	FALSE
HNRNPUL1	107453	114024	113832	124121	120257	117246	111770	120541	0.108999	0.0404356	1.39324	116156	FALSE
POGLUT1	27692.4	23310.6	24532	28750.8	30000.6	28975.8	25178	29242	0.215879	0.0404964	1.39258	27210	FALSE
TBXAS1	259453	211814	238617	287552	277641	273604	236628	279599	0.240738	0.0405518	1.39199	258114	FALSE
ETFDH	41926.2	36969.5	35572.3	44172.2	43452.2	44241.4	38156	43955	0.204126	0.0406246	1.39121	41055.5	FALSE
HECTD3	15924.4	16200.9	17251.8	20731.3	18421.9	18241.5	16459	19132	0.217075	0.0408657	1.38864	17795.5	FALSE
VPS11	32114.1	33230.3	35272.9	41435.1	35932.8	40665.1	33539	39344	0.230312	0.0410466	1.38672	36441.5	FALSE
IBA57	12255.8	13143.1	12782.4	13733.5	15269.3	16390	12727	15131	0.249597	0.0415291	1.38165	13929	FALSE
SUCLG1	94803.3	90231.3	111732	121289	117416	117290	98922	118665	0.262528	0.0415548	1.38138	108794	FALSE
VPS39	30561.6	30536.6	29269.8	32894.5	31108.7	33014.8	30123	32339	0.10244	0.0416531	1.38035	31231	FALSE
TTI2	2453.13	1962.05	2327.57	2702.34	2642.8	2954.75	2248	2767	0.299755	0.041733	1.37952	2507.5	FALSE
PCID2	28880.3	27708.2	27504.9	41048	38307.8	31152.6	28031	36836	0.394092	0.0418061	1.37876	32433.5	FALSE
TMEM147	5888.22	6177.32	4834.9	6562.03	7762.88	8159.94	5633	7495	0.411892	0.0418072	1.37875	6564	FALSE
ACTR8	3029.35	2763.05	2868.39	3642.66	3238.57	3203.02	2887	3361	0.219533	0.041981	1.37695	3124	FALSE
MRPS36	64594	79274.6	63947.5	82491	84015.5	90123.5	69272	85543	0.304382	0.0420967	1.37575	77407.5	FALSE
RPL10A	844564	856515	857878	905861	867620	909550	852986	894344	0.0683078	0.0422851	1.37381	873665	FALSE
DCAF8	10595.6	8536.31	9740.05	11682.8	11788.6	11051	9624	11507	0.257864	0.0422926	1.37374	10565.5	FALSE
GPAT4	7352.89	9152.12	7191.86	6412.17	5733.46	5720.73	7899	5955	-0.407451	0.043803	1.3585	6927	FALSE
WDR12	18471.7	14875.5	19098.1	24518.3	22715.6	20506	17482	22580	0.369192	0.0438365	1.35816	20031	FALSE
CETN2	26245.7	28448.8	27906.8	31096.5	34169.4	29876.2	27534	31714	0.203919	0.0438933	1.3576	29624	FALSE
RNASE3	205635	186870	218773	229674	228449	237639	203759	231921	0.186765	0.0439116	1.35742	217840	FALSE
RHOT1	36736.1	28525.1	31548.1	39188.1	38965.8	44132	32270	40762	0.337041	0.0442434	1.35415	36516	FALSE
ABHD12	31909.6	25136.9	27559.1	38785	38335.3	32351.9	28202	36491	0.371739	0.0445548	1.35111	32346.5	FALSE
HSPE1	2782890	2676080	2462140	3218540	2916390	2949340	2640370	3028090	0.197668	0.044749	1.34922	2834230	FALSE
MMAB	9949.14	8961.65	8936.6	10202.9	10345.1	10196	9282	10248	0.142763	0.0456701	1.34037	9765	FALSE
CTBS	57196.9	44915.4	56583.9	65277.5	67956.6	62381.9	52899	65205	0.301757	0.0460724	1.33656	59052	FALSE
NUP155	34790.1	31916.3	30597.5	35470.7	37922.8	36182.4	32435	36525	0.171361	0.0464706	1.33282	34480	FALSE
PURA	38895.3	41018.1	40584.8	38599.2	35297.3	34428.2	40166	36108	-0.153649	0.0466043	1.33157	38137	FALSE
AIFM1	153324	138115	130167	156128	162666	164711	140535	161168	0.197635	0.046956	1.32831	150852	FALSE
ATP5PO	1030370	895297	823504	1070120	1091720	1192260	916390	1118033	0.286929	0.04757	1.32267	1.01721e+06	FALSE
CALR	1280210	1112280	1155460	1347080	1296860	1360270	1182650	1334737	0.174532	0.0478145	1.32044	1.25869e+06	FALSE
LEMD2	35178.5	36519.7	37156.1	38343.2	37949	40193.4	36285	38829	0.0977532	0.0482229	1.31675	37557	FALSE
ECH1	436391	451958	439862	460532	520866	502450	442737	494616	0.159859	0.0483366	1.31572	468676	FALSE
RAB2A	308016	286625	261945	314115	339501	331609	285529	328408	0.201855	0.0484909	1.31434	306968	FALSE
EMC2	57484.3	48613.8	54153.5	58842.1	62918.2	64807.7	53417	62189	0.219363	0.048642	1.31299	57803	FALSE
SAMM50	82596.8	79033.6	76262.3	83474.4	89074	92749.4	79298	88433	0.157302	0.048739	1.31212	83865.5	FALSE
ANAPC4	4518.44	2928.05	3573.88	4841.72	4937.43	5241.76	3673	5007	0.4468	0.0491137	1.3088	4340	FALSE
MPST	86347	80929.7	85445.2	106516	95562.8	91174.1	84241	97751	0.214595	0.0498241	1.30256	90996	FALSE
SHMT2	197816	162528	158318	200885	213030	215984	172887	209966	0.280326	0.0499321	1.30162	191426	FALSE
SLC25A22	23817.9	24141.1	25543.8	25967.1	27111.6	28992.3	24501	27357	0.159073	0.0500086	1.30096	25929	FALSE
YARS2	19702.6	17922.1	18496.9	24034.7	21000.6	20812.9	18707	21949	0.230588	0.0500858	1.30029	20328	FALSE
PRDX3	1145760	1120330	1072790	1249800	1176350	1179770	1112960	1201973	0.111003	0.0501565	1.29967	1.15747e+06	FALSE
HTATSF1	25154.8	24180.7	26862.8	27674.8	29505.2	32576.8	25399	29919	0.236262	0.050267	1.29872	27659	FALSE
ATP6V0A1	53306.2	39612.8	41547	54693.4	58265	58527.4	44822	57162	0.350848	0.0502973	1.29846	50992	FALSE
VDAC2	551534	506369	496967	563769	563735	567752	518290	565085	0.124709	0.0503412	1.29808	541688	FALSE
HERC1	551.26	527.696	737.023	1176.47	933.938	790.468	605	967	0.675741	0.0504449	1.29718	786	FALSE
TMBIM1	22958.8	23341.9	21350.4	25437.7	24151.2	27414.8	22550	25668	0.186814	0.0506908	1.29507	24109	FALSE
ACSS1	24683.7	25040.1	23829.3	27193.2	28267.4	25469.1	24518	26977	0.137883	0.050817	1.29399	25747.5	FALSE
VKORC1L1	32944.2	29760.5	31147.1	34641	38090.7	34049	31284	35594	0.186195	0.0508291	1.29389	33439	FALSE
FHIP1B	3248.36	4192.42	3972.05	3137.46	2988.34	2651.41	3804	2926	-0.378822	0.0513133	1.28977	3365	FALSE
KDM2A	5326.62	4652.22	5247.68	5702.92	5573.67	5768.31	5076	5682	0.162754	0.0513776	1.28923	5379	FALSE
TAF6	7915.85	9213.64	9645.4	10536.1	10275.9	10303.1	8925	10372	0.216734	0.0514175	1.28889	9648.5	FALSE
TMEM43	186701	164278	161213	191157	191889	197212	170731	193419	0.18001	0.0514992	1.2882	182075	FALSE
USP25	13842.5	9714.33	16068.5	8931.92	7482.81	7281.11	13208	7899	-0.741789	0.0515162	1.28806	10553.5	FALSE
RNF20	25281.3	21094.8	19563.8	25998.7	26777.9	28471.7	21980	27083	0.301186	0.051581	1.28751	24531.5	FALSE
ROMO1	74498.3	59545.7	55160.8	77357.3	82975.4	78938.2	63068	79757	0.338696	0.0518347	1.28538	71412.5	FALSE
GLB1	65911.6	44107.6	61950.9	75774.4	77552.1	74285.7	57323	75871	0.40442	0.0519725	1.28423	66597	FALSE
APBB1IP	94794.8	90658.4	104388	105007	113742	120075	96614	112941	0.225273	0.0521258	1.28295	104778	FALSE
SLC12A4	10603	7356.26	7872.7	12998.9	10541.9	13819.2	8611	12453	0.532337	0.0525468	1.27945	10532	FALSE
ERAP1	283683	262134	268216	289005	296279	286337	271344	290540	0.0986137	0.0532308	1.27384	280942	FALSE
DNMT1	13674.5	8294.5	13322.1	18490.2	16123	16187.5	11764	16934	0.525544	0.0532485	1.27369	14349	FALSE
RPN1	709114	628720	602113	720698	739559	750874	646649	737044	0.188767	0.0534906	1.27172	691846	FALSE
LPCAT2	122203	97722.2	109407	130242	125896	133179	109777	129772	0.241402	0.0535568	1.27119	119774	FALSE
DDX41	28333.5	23643.4	26805.2	29183.8	32763	30854.8	26261	30934	0.236282	0.0536058	1.27079	28597.5	FALSE
RABIF	60323.9	66007.8	71097.5	82599	72314.3	77370.9	65810	77428	0.234556	0.0540175	1.26747	71619	FALSE
WDR7	13674.9	13270.2	14663.8	16125	15180.3	14856.8	13870	15387	0.149817	0.0541153	1.26668	14628.5	FALSE
IMMT	236310	202540	200350	237286	250122	260301	213067	249236	0.226209	0.0542386	1.26569	231152	FALSE
TOR3A	14501.7	8837.91	8682.86	15091.6	17065.7	16020.3	10674	16059	0.589278	0.0543185	1.26505	13366.5	FALSE
UQCC1	14426.1	14142	12976.8	17599.7	14775.3	16940.1	13848	16438	0.247358	0.05443	1.26416	15143	FALSE
ARSA	15462.8	14467.4	18763.5	24075.5	20442.3	19528.3	16231	21349	0.395376	0.0545526	1.26318	18790	FALSE
SRP14	471219	444600	418414	512645	515680	472502	444744	500276	0.169747	0.0546262	1.2626	472510	FALSE
ATL3	174248	174373	162546	180019	184149	180389	170389	181519	0.0912884	0.0546617	1.26232	175954	FALSE
MMAA	12524.9	14399.2	10750.4	14899.4	19211.3	16723.1	12558	16945	0.4322	0.0550137	1.25953	14751.5	FALSE
RNF126	9519.27	10679.8	14140.3	15588.2	14685.4	15464.7	11446	15246	0.413539	0.0550835	1.25898	13346	FALSE
CRAT	16609.6	19067.3	17413.2	21936.3	19811.7	19645.3	17697	20464	0.209638	0.0552871	1.25738	19080.5	FALSE
NHSL2	9256.13	7969.41	9923.74	7947.29	6968.86	6808.8	9050	7242	-0.321561	0.0552913	1.25734	8146	FALSE
PCYT1A	51363.8	52387.4	51910.6	60155.1	53909.7	56374.6	51887	56813	0.130844	0.0554031	1.25647	54350	FALSE
PCYT2	18682.5	19168.3	19088.6	12878.3	15021.6	5275.36	18980	11058	-0.77932	0.0554927	1.25576	15019	FALSE
CRELD2	18914.7	19401.8	14183.2	21306.6	22181	22819.8	17500	22102	0.336861	0.0555644	1.2552	19801	FALSE
THOC6	38431.7	35302	38591.9	45096.2	42258	39823.8	37442	42393	0.179162	0.0564777	1.24812	39917.5	FALSE
RPP25L	3400.23	4835.68	3484.91	2982.42	0	0	3907	994	-1.97452	0.0567454	1.24607	2450.5	FALSE
ADAP2	5656.62	3749.58	3893.54	7042.51	7320.52	5529.05	4433	6631	0.580796	0.0567661	1.24591	5532	FALSE
NOP14	1285.43	1152.11	1150.59	954.163	879.294	1109.29	1196	981	-0.286069	0.0569167	1.24476	1088.5	FALSE
BORCS5	21561	26597	27672.4	29047.9	31394.9	33501.5	25277	31315	0.309029	0.0571517	1.24297	28296	FALSE
ERI1	4341.06	2723.17	3153.62	4347.73	5383.3	6168.42	3406	5300	0.637885	0.0571801	1.24275	4353	FALSE
FMR1	20196.1	21278.1	21435	25952.8	26089.7	21982.6	20970	24675	0.234744	0.0574054	1.24105	22822.5	FALSE
CERS2	24162.2	20488	23377.9	26487.2	24861.7	26573	22676	25974	0.195898	0.0574524	1.24069	24325	FALSE
RIPK1	20662.6	14636.2	15753.2	21141.9	22596.8	22428.6	17017	22056	0.374151	0.0574658	1.24059	19536.5	FALSE
CLCN7	24273	18939.9	19373.9	27445.3	24355.4	26051.5	20862	25951	0.314879	0.0577317	1.23859	23406.5	FALSE
TUT7	14632.6	12389.9	13078	14839.4	15313.8	15341.3	13367	15165	0.182072	0.0580422	1.23626	14266	FALSE
AGPAT3	54944.4	49481.2	45775.1	61640.3	54714.8	61753.7	50067	59370	0.245867	0.0581769	1.23525	54718.5	FALSE
PCNT	1773.27	2103.91	1590.09	1508.9	1385.64	1250.91	1822	1382	-0.399292	0.058439	1.2333	1602	FALSE
RNASE6	48934.3	36799.5	41678	49639.1	53967.9	59511.7	42471	54373	0.356423	0.058619	1.23196	48422	FALSE
EED	17016.9	15714.2	17028.8	17388.7	18940.6	19567.1	16587	18632	0.167772	0.0588001	1.23062	17609.5	FALSE
CREG1	52308.6	48558.8	53777.5	61254.4	55801.4	56091.7	51548	57716	0.163042	0.0589461	1.22955	54632	FALSE
DHRS4	107550	92135.8	87552.2	106274	124001	129076	95746	119784	0.323147	0.0589757	1.22933	107765	FALSE
PRCP	98664.3	55643.2	72956.6	105257	114768	107861	75755	109295	0.528824	0.0589765	1.22932	92525	FALSE
INTS4	14635.9	13174.9	13663.1	15148.3	16489.4	14931.1	13825	15523	0.16716	0.0591215	1.22825	14674	FALSE
RPP40	1299.43	2164.45	2353.5	0	1157.72	908.089	1939	689	-1.49366	0.0592263	1.22749	1314	FALSE
HDAC1	107618	93892.4	101079	112411	109850	111965	100863	111409	0.143463	0.059469	1.22571	106136	FALSE
ARL6IP5	730540	782472	776824	915483	877421	797633	763279	863512	0.178007	0.0595038	1.22546	813396	FALSE
LRPPRC	118878	105304	109261	120192	124968	121696	111148	122285	0.137774	0.059519	1.22534	116716	FALSE
EPHX1	90225.6	84922.8	86807.3	119959	103614	95640.9	87319	106405	0.285201	0.0596657	1.22428	96862	FALSE
PF4V1	51138.4	23306.8	40412.1	57775.2	60086.1	60731	38286	59531	0.636827	0.0597007	1.22402	48908.5	FALSE
RPS24	570468	588416	624640	563992	506405	475754	594508	515384	-0.206049	0.0597535	1.22364	554946	FALSE
TMEM128	9121.9	9612	8744.02	9591.33	10679.7	10828.2	9159	10366	0.178606	0.0598995	1.22258	9762.5	FALSE
SLC31A1	0	1127.94	4715.29	6800.2	6097.78	4874.41	1948	5924	1.6048	0.0599934	1.2219	3936	FALSE
LAS1L	15710.1	13365.7	13272.6	15821.5	16319.6	17372.1	14116	16504	0.225506	0.06015	1.22076	15310	FALSE
CTSZ	534183	531624	602867	737885	646441	618481	556225	667602	0.263321	0.0604702	1.21846	611914	FALSE
NAB2	16288.6	3730.81	13615.5	29812.1	27036.2	17776.8	11212	24875	1.1497	0.0606667	1.21705	18043.5	FALSE
CHMP2B	41241.1	37946.2	42112.7	50928.1	42775	49363.2	40433	47689	0.238104	0.0607123	1.21672	44061	FALSE
ME2	173834	171665	182503	191805	183108	185660	176001	186858	0.0863589	0.0609287	1.21518	181430	FALSE
HNRNPUL2	213070	217323	231408	256063	239223	233873	220600	243053	0.139836	0.060968	1.2149	231826	FALSE
LACTB	120036	129026	122562	137532	134247	128674	123875	133484	0.107789	0.0611869	1.21334	128680	FALSE
SPARC	3464.32	0	2002.02	4765.04	4670.98	4017.78	1822	4485	1.29937	0.0612074	1.2132	3153.5	FALSE
FOXP1	1326.19	1488.32	1323.41	519.532	1108.16	0	1379	543	-1.34608	0.061531	1.21091	961	FALSE
EMC3	41647.6	36313.8	38316.5	41490.4	47551.6	49727.2	38759	46256	0.25511	0.0618116	1.20893	42507.5	FALSE
BRD7	2766.44	2604.05	2871.59	2902.22	3074.67	3256.97	2747	3078	0.163925	0.0619722	1.2078	2912.5	FALSE
IRF3	25155.4	27431.2	28795.4	24225.5	21089.9	16107.8	27127	20474	-0.405926	0.06213	1.2067	23800.5	FALSE
PDP1	26963.6	29021.2	25556.1	29136.1	30191.7	30992.8	27180	30107	0.147531	0.0622814	1.20564	28643.5	FALSE
RAB8A	328049	305815	297343	327726	376601	356648	310402	353658	0.188217	0.062527	1.20393	332030	FALSE
RAP2B	226204	177039	188480	233363	233105	240798	197241	235755	0.257331	0.0628792	1.20149	216498	FALSE
ABHD16A	36786.2	32584.3	33244.5	37941.9	37065.2	40770.5	34205	38593	0.174115	0.0630578	1.20026	36399	FALSE
CLTA	226043	231826	248564	273561	246745	281158	235478	267155	0.182085	0.0634348	1.19767	251316	FALSE
TMED5	147420	141593	138361	170860	150347	156714	142458	159307	0.161273	0.0635282	1.19703	150882	FALSE
PDK3	44105.8	37387.7	35984.2	44713.3	45392.3	47634.2	39159	45913	0.229559	0.0638523	1.19482	42536	FALSE
HLA-DRB1	517831	395368	394090	535611	703431	568985	435763	602676	0.467838	0.0639084	1.19444	519220	FALSE
KBTBD2	1850.64	2863.56	3338.1	1966.73	0	519.981	2684	829	-1.69516	0.0648144	1.18833	1756.5	FALSE
CBX8	6261.4	3557.88	4264.92	6362.12	7277.26	9099.91	4695	7580	0.69111	0.0648268	1.18825	6137.5	FALSE
HACD4	27046.8	28333.7	23200.8	29748.4	31982.5	29802.3	26194	30511	0.220109	0.0648752	1.18792	28352.5	FALSE
ARK2N	4005.92	4415.96	3965.97	3907.81	3320.47	3314.67	4129	3514	-0.232647	0.0651183	1.1863	3821.5	FALSE
THADA	1544.74	1090.54	1348.77	957.96	662.53	0	1328	540	-1.29781	0.0651526	1.18607	934	FALSE
SCAMP4	10087.4	8616.66	7895.03	10219.3	10900.4	12451.1	8866	11190	0.33583	0.0655413	1.18348	10028	FALSE
IER3IP1	37498.7	40352.3	35881.1	40022	43207.1	43118.1	37911	42116	0.151754	0.0660046	1.18043	40013.5	FALSE
GOLT1B	51111.1	52291	48951.1	53835.4	70764.6	67420.2	50784	64007	0.333838	0.0660637	1.18004	57395.5	FALSE
OCRL	3140.84	2994.07	2751.57	2572.16	2407.55	2760.2	2962	2580	-0.199295	0.0663462	1.17818	2771	FALSE
NEK6	2875.72	2926.19	3283.12	2485.18	0	1116.98	3028	1201	-1.33463	0.0665057	1.17714	2114.5	FALSE
ERO1A	224187	195746	193718	224093	232286	235209	204550	230529	0.172494	0.0666225	1.17638	217540	FALSE
RANBP6	1499.59	1092.82	1256.74	1599.36	1901.98	1554.43	1283	1685	0.393391	0.0667279	1.17569	1484	FALSE
SMAD3	12258.1	9992.24	11421.7	16832.8	15464.1	12394.3	11224	14897	0.40844	0.0668109	1.17515	13060.5	FALSE
PSEN1	11904.1	11802.6	11581.5	14583.9	12309.9	13370.2	11763	13421	0.190305	0.0668666	1.17479	12592	FALSE
SLC25A5	2220730	1771160	1900880	2263980	2277500	2401370	1964257	2314283	0.236582	0.0674727	1.17087	2139270	FALSE
CDIPT	81685.9	68899.4	67862.3	82703.9	83358.6	87134	72816	84399	0.21297	0.0675917	1.17011	78607.5	FALSE
HLA-DPA1	30056	17933.2	35035.6	49258.9	64211	37903.5	27675	50458	0.866497	0.0675993	1.17006	39066.5	FALSE
MBLAC2	6157.7	5076.47	0	7728.88	9488.04	8672.19	3745	8630	1.20445	0.0677808	1.16889	6187.5	FALSE
ELMO1	128657	124529	125273	132479	128076	133452	126153	131336	0.0580842	0.0678309	1.16857	128744	FALSE
PM20D2	10142.7	10449	9112.26	10749.5	14783.6	15295.2	9901	13609	0.458914	0.0679858	1.16758	11755	FALSE
SFT2D3	8454.03	9052.75	7809.93	9672.24	10114.3	9051.58	8439	9613	0.187887	0.0681117	1.16678	9026	FALSE
NKRF	5624.9	4791.89	4175.96	6405.58	5600.54	6186.48	4864	6064	0.3181	0.0681705	1.1664	5464	FALSE
GRAMD4	33499	30982.3	28538.1	35376	35015.7	33832.8	31006	34742	0.164091	0.0682132	1.16613	32874	FALSE
ASCC3	15633.1	13956.8	13596	15800.2	16698	15838.3	14395	16112	0.162553	0.0683148	1.16549	15253.5	FALSE
VIPAS39	22402.5	21170.6	18848.7	19232.2	16060.1	15350.4	20807	16881	-0.301696	0.0683205	1.16545	18844	FALSE
UBASH3B	12308.8	10563.4	11976.4	12401.6	14330.9	14352.9	11616	13695	0.237525	0.0684613	1.16455	12655.5	FALSE
FKBP11	2961.61	2520.8	2392.82	2228.22	0	0	2625	743	-1.82143	0.0690374	1.16092	1684	FALSE
CLEC2B	3977.47	2294.62	4253.9	4891.78	4885.36	5778.3	3509	5185	0.563463	0.0693671	1.15885	4347	FALSE
ETHE1	253336	278465	286152	304726	303065	290492	272651	299428	0.135152	0.0696164	1.15729	286040	FALSE
NME3	67549.8	54611.6	60467.2	73026.5	67205.9	74725.7	60876	71653	0.235143	0.0696205	1.15726	66264.5	FALSE
ASAH1	267802	202640	231284	310197	286641	269263	233909	288700	0.303627	0.0697226	1.15663	261304	FALSE
LMAN2L	16255.7	14738.4	15377.1	16925.6	16467.9	18441.4	15457	17278	0.160695	0.0698604	1.15577	16367.5	FALSE
CLPTM1L	7682.84	7173.73	7891.93	8124.84	8724.55	8086.92	7583	8312	0.132477	0.0699527	1.1552	7947.5	FALSE
BPGM	6134.06	8066.52	10562.1	5258.03	4215.91	5439.97	8254	4971	-0.731509	0.0700658	1.15449	6612.5	FALSE
TXNL4B	3876.76	3556.24	5377.07	3430.49	0	0	4270	1143	-1.90079	0.070104	1.15426	2706.5	FALSE
SDF2L1	47249.2	57829.6	60351.9	64514.8	69211.6	63772.9	55144	65833	0.255621	0.0703156	1.15295	60488.5	FALSE
NCEH1	94671	75369.7	81717.6	92942.4	104469	105695	83919	101035	0.267785	0.0703513	1.15273	92477	FALSE
CHD4	54330	49328.3	50056.9	58395.7	54068.9	55960	51238	56142	0.131843	0.0703747	1.15258	53690	FALSE
TMEM50B	12831.1	8917.43	9965.08	12450.8	14886.1	16296.8	10571	14545	0.460341	0.070441	1.15217	12558	FALSE
TSC2	5974.46	5608.35	6274.14	6861.56	6607.37	6271.92	5952	6580	0.144698	0.071184	1.14762	6266	FALSE
CHTF18	3384.08	2827.32	3505.66	4051.67	3555.4	4100.28	3239	3902	0.268823	0.0711902	1.14758	3570.5	FALSE
OGFR	83216.8	81308.3	79851.8	78552	75765.4	79369.7	81459	77896	-0.0645298	0.0715117	1.14562	79677.5	FALSE
GAR1	104612	101303	99842.7	126082	112813	107881	101919	115592	0.181615	0.0715881	1.14516	108756	FALSE
PDCD6	154302	170948	167892	195115	183383	173494	164381	183997	0.162644	0.0720601	1.14231	174189	FALSE
AP4S1	12207.6	10843.9	11398.2	14118.7	12270.2	15558.3	11483	13982	0.284083	0.0723965	1.14028	12732.5	FALSE
LGALS8	15532.5	18697.6	15986.1	19213.6	22963.9	19424.3	16739	20534	0.29482	0.0726417	1.13881	18636.5	FALSE
ATP6V0C	534659	318548	244255	627771	609486	528318	365821	588525	0.685967	0.0733447	1.13463	477173	FALSE
DOK2	95037.6	71766.4	81498.7	108277	95624.1	100063	82768	101321	0.291801	0.0735535	1.1334	92044.5	FALSE
DHPS	1793.01	2099.02	4176.81	1528.81	0	0	2690	510	-2.39995	0.0738121	1.13187	1600	FALSE
MAN2B2	7117.61	5866.16	6375.66	7037.7	7746	7635.92	6453	7473	0.211725	0.074244	1.12934	6963	FALSE
TXNDC5	220169	203211	202332	221866	221835	236419	208571	226707	0.120291	0.0746511	1.12696	217639	FALSE
CTSG	1504010	1232060	1420730	1603370	1557240	1582330	1385600	1580980	0.190308	0.0746785	1.1268	1483290	FALSE
SLC44A1	33675.7	34522.5	40425	42507.8	40812.1	41025.9	36208	41449	0.195026	0.0747998	1.1261	38828.5	FALSE
EMC7	44988.3	38244	38954.6	44182.4	49411.5	47453.1	40729	47016	0.207086	0.0749551	1.1252	43872.5	FALSE
COLGALT1	123138	95628.3	100278	122144	128765	133745	106348	128218	0.269805	0.074974	1.12509	117283	FALSE
IPO4	6007.15	4795.1	5662.49	6975.96	6015.85	7436.89	5488	6810	0.311218	0.0750294	1.12477	6149	FALSE
SYPL1	62705.3	59233.8	53073.5	67906.4	67753	62825.5	58338	66162	0.18157	0.0751605	1.12401	62250	FALSE
RPL13A	703155	733209	696623	684915	676652	687462	710996	683010	-0.0579348	0.0754836	1.12215	697003	FALSE
TTR	2370.69	798.828	1305.76	2117.73	3622.18	3621.14	1492	3120	1.06469	0.0754882	1.12212	2306	FALSE
SLC25A12	62626.6	53247.9	52997.4	62928.2	63405.1	67031.4	56291	64455	0.195395	0.0755921	1.12152	60373	FALSE
ALG5	40592.3	37539.5	37262.7	44799.8	41653.9	40658	38465	42371	0.139522	0.0760903	1.11867	40418	FALSE
ANKRD22	13845.6	16488.7	11422.2	10118.5	9978.83	10983	13919	10360	-0.425999	0.0761333	1.11843	12139.5	FALSE
MTCH1	31841.8	31780.4	28765.3	34039.9	32644.6	33502.9	30796	33396	0.116932	0.0762199	1.11793	32096	FALSE
HVCN1	192817	161851	161691	189255	206250	203709	172120	199738	0.214697	0.0763162	1.11738	185929	FALSE
NDUFB9	184114	138512	143622	176919	206155	210735	155416	197936	0.348901	0.0763181	1.11737	176676	FALSE
PLD3	110155	19145.1	55956.2	140774	139062	108095	61752	129310	1.06628	0.0766782	1.11533	95531	FALSE
TMCO1	96902.5	82774.1	81627.4	98888.3	98421.8	98961.5	87101	98757	0.181191	0.0766827	1.1153	92929	FALSE
NOP16	13607.5	9625.82	9460.12	14776	23176	15833.2	10898	17928	0.718208	0.0769931	1.11355	14413	FALSE
LGMN	20682.3	3861.06	12507	40771.3	31798.6	19744	12350	30771	1.31706	0.0772822	1.11192	21560.5	FALSE
ARHGAP4	80157.2	76803.8	80175.3	90466.9	80912	87136.3	79045	86172	0.124533	0.0774301	1.11109	82608.5	FALSE
KIF1B	4573.87	5752.18	5736.69	4701.44	4243.51	3917.27	5354	4287	-0.320578	0.0774879	1.11077	4820.5	FALSE
HADHA	804658	690597	665140	804326	820553	872473	720132	832451	0.209104	0.0775524	1.1104	776292	FALSE
CASP10	16886.2	15591.5	15865.4	15236	14686.4	13103.9	16114	14342	-0.168091	0.0776094	1.11009	15228	FALSE
PLEKHA2	22266.4	18721.6	17451.6	24846.2	22790.8	22359.1	19480	23332	0.260328	0.0776624	1.10979	21406	FALSE
ABCF2	36914.1	37676.3	37378.2	39425.9	40845.8	46066.7	37323	42113	0.174199	0.0778112	1.10896	39718	FALSE
NUP160	19240.2	19348.5	20771.6	20645.5	22383	21328.1	19787	21452	0.11659	0.0778388	1.1088	20619.5	FALSE
MCUB	6126.7	6630.56	7524.09	8121.32	7992.77	7424.99	6760	7846	0.214904	0.078129	1.10719	7303	FALSE
MGAT1	40847.1	29664.6	27402.7	38903.6	46305	48331.4	32638	44513	0.447679	0.0783062	1.1062	38575.5	FALSE
RNASE2	222531	167018	191994	229989	226223	253401	193848	236538	0.287147	0.0784969	1.10515	215193	FALSE
MEN1	6065.86	3733.6	3793.54	5998.67	7770.22	6417	4531	6729	0.570483	0.0785766	1.10471	5630	FALSE
IKBKE	10206.3	4202.2	9150.05	13795.6	13137	10976.6	7853	12636	0.686297	0.0786658	1.10421	10244.5	FALSE
STK38L	18575.7	14879.7	18772.5	19300.8	21676.3	23092.6	17409	21357	0.294822	0.0787046	1.104	19383	FALSE
VDAC1	615757	551431	556451	600769	677348	670653	574546	649590	0.177106	0.0791616	1.10149	612068	FALSE
TMEM167A	360221	303794	283958	368428	368227	371923	315991	369526	0.225792	0.0793569	1.10042	342758	FALSE
PLOD3	36498.3	27510.8	28426.6	34834.9	42043.2	41071.6	30812	39317	0.35165	0.0797189	1.09844	35064.5	FALSE
HSPA5	2058320	2141680	1955860	2189370	2194970	2156930	2051953	2180423	0.0876103	0.0798487	1.09773	2116188	FALSE
COQ5	23748.5	26072.4	27149.9	30977.5	30372.6	26919.2	25657	29423	0.197601	0.0799567	1.09715	27540	FALSE
UNK	1642.42	2298.25	2795.65	3974.33	3214.61	2845.01	2245	3345	0.574857	0.0800092	1.09686	2795	FALSE
LMAN2	387026	350799	339459	386472	409469	392646	359095	396196	0.141849	0.080022	1.09679	377646	FALSE
HSPD1	1252570	1099420	1093710	1242100	1289330	1297080	1148567	1276170	0.151986	0.0803491	1.09502	1.21237e+06	FALSE
MAPK13	990.34	2309.52	2551.45	1304.72	0	0	1950	435	-2.16502	0.0805892	1.09372	1192.5	FALSE
CD38	18745	37878.8	32652.2	16691.7	14387.3	17759.7	29759	16280	-0.870248	0.0806358	1.09347	23019.5	FALSE
YRDC	5079.78	11911	8616.95	6010.84	0	0	8536	2004	-2.09094	0.0808377	1.09239	5270	FALSE
RAP2A	153514	116868	119868	152488	160182	161787	130083	158152	0.281879	0.0810352	1.09133	144118	FALSE
DLAT	68585.7	59894.2	61574	67679.3	72539.7	78638.8	63351	72953	0.203585	0.0811946	1.09047	68152	FALSE
AGTRAP	330036	303792	279326	336351	334054	350595	304385	340333	0.161053	0.0815866	1.08838	322359	FALSE
HNRNPC	1813330	1690050	1592730	1828560	1848160	1870290	1698703	1849003	0.122314	0.0816864	1.08785	1773853	FALSE
ITGB2	892994	558229	874242	1015490	1042440	1023090	775155	1027007	0.405889	0.0817789	1.08736	901081	FALSE
RFLNB	18865.4	12669.2	16839.6	20273.2	21458	19755.6	16125	20496	0.346039	0.0820559	1.08589	18310.5	FALSE
TM9SF3	51089.1	40273.7	39170.3	51221.2	52310.7	53824	43511	52452	0.269616	0.0823569	1.0843	47981.5	FALSE
STARD7	4418.18	4260.2	6071.34	8459.97	7033.27	5842.73	4917	7112	0.5326	0.0825594	1.08323	6014.5	FALSE
SFT2D1	5007.74	5167.39	6721.59	6362.03	7873.14	8697.4	5632	7644	0.440655	0.083102	1.08039	6638	FALSE
HSD17B8	4216.18	7668.06	5848.32	7801.1	8455.22	8532.51	5911	8263	0.483289	0.0831345	1.08022	7087	FALSE
CLTB	160551	137226	158775	173820	167105	169038	152184	169988	0.159613	0.0833987	1.07884	161086	FALSE
SLC25A3	999555	848281	783667	1031120	1002600	1047130	877168	1026950	0.227441	0.0834633	1.0785	952059	FALSE
SART3	64514.3	56197.5	58937.8	65241.3	66624	75408.2	59883	69091	0.20635	0.0835632	1.07798	64487	FALSE
GMEB1	9116.4	10822.1	11414.3	9412.2	8351.76	7428.5	10451	8397	-0.315602	0.0837046	1.07725	9424	FALSE
NDUFB5	54192.2	45107.8	45724.9	51951.7	74864.6	77765.8	48342	68194	0.496379	0.0839827	1.07581	58268	FALSE
ALOX5	177302	157556	149984	174953	186513	184209	161614	181892	0.170527	0.0843643	1.07384	171753	FALSE
DPAGT1	12162.1	10289	11582.5	13729.5	16205.8	12489	11345	14141	0.317931	0.0844573	1.07336	12743	FALSE
LPCAT3	49562.5	35344.9	36146	50907.3	48972.1	55009.3	40351	51630	0.355588	0.0846292	1.07248	45990.5	FALSE
INTS10	16181.8	14395.1	12450.8	15679.3	19017.4	18680.5	14343	17792	0.310958	0.0846492	1.07238	16067.5	FALSE
SEC14L1	4705.33	8243.26	4709.52	3499.76	2332.37	3375.81	5886	3069	-0.939381	0.0847833	1.07169	4477.5	FALSE
SNRPD3	874845	942093	886882	1039900	964105	944122	901273	982709	0.1248	0.085111	1.07001	941991	FALSE
CTSS	704872	290254	630047	944605	885074	750530	541724	860070	0.666895	0.0852009	1.06956	700897	FALSE
PLBD2	38738.6	16403.1	31020.8	40294.4	45648.7	47080	28721	44341	0.626545	0.0852956	1.06907	36531	FALSE
OS9	27611.4	20809.4	24333.2	32688.7	29739.5	27357.9	24251	29929	0.303466	0.085369	1.0687	27090	FALSE
MANBA	15030.3	9432.36	15149.3	20421.4	18370.1	16168.9	13204	18320	0.472456	0.0854191	1.06844	15762	FALSE
FXR1	28051.4	27639.4	25537.5	28745.3	28789.1	29034.7	27076	28856	0.0918697	0.0855559	1.06775	27966	FALSE
TMED2	216129	211308	188996	228452	219565	229000	205478	225672	0.135248	0.0858002	1.06651	215575	FALSE
ALDH5A1	597.274	1105.22	1106.44	751.102	0	0	936	250	-1.90294	0.0858559	1.06623	593	FALSE
TPST2	7836.4	5823.01	6989.07	8302.48	8230.66	10429.3	6883	8987	0.384915	0.0858713	1.06615	7935	FALSE
CD68	132466	127123	171442	178162	182058	169256	143677	176492	0.296774	0.0859761	1.06562	160084	FALSE
BCAT2	43652.1	38903.8	40495.6	45259.4	53124.9	45049.1	41017	47811	0.221119	0.0863504	1.06374	44414	FALSE
PHKG2	26265.5	25895.1	24843.2	26128.8	28419	28163	25668	27570	0.103146	0.0863548	1.06371	26619	FALSE
CLEC5A	74606.4	63599	116057	113666	140655	121203	84754	125175	0.562587	0.0866223	1.06237	104964	FALSE
AHCYL1	48471.7	43592.3	57270.8	83521.8	62811.7	60034.9	49778	68789	0.466672	0.0869241	1.06086	59283.5	FALSE
MAP2K5	671.036	489.899	765.373	458.501	370.673	0	642	276	-1.21609	0.0870466	1.06025	459	FALSE
SYNGR2	344394	251751	267975	345913	349994	365641	288040	353849	0.296866	0.0872043	1.05946	320944	FALSE
HGFAC	3422.26	1212.41	3118.85	4215.71	4407.03	3909.14	2585	4177	0.69268	0.0872596	1.05919	3381	FALSE
LST1	33532.9	19723	25819.7	31956.3	39259.1	39825.6	26359	37014	0.489788	0.0874518	1.05823	31686.5	FALSE
TMEM192	27934.9	21990.9	25492.9	30923.2	28468.3	28789.1	25140	29394	0.225539	0.0874757	1.05811	27267	FALSE
U2AF1	113131	124071	130946	142936	140892	129401	122716	137743	0.166656	0.0877619	1.05669	130230	FALSE
UBR5	5703.04	5171.53	5876.19	8163.73	7234.64	5936.64	5584	7112	0.348996	0.0878374	1.05632	6348	FALSE
FCHO1	6345.83	6805.48	8647.19	6154.23	5342.99	5102.93	7266	5533	-0.393033	0.0881024	1.05501	6399.5	FALSE
STAB1	16454	3026.54	9387.95	18846.2	23608.7	16260.3	9623	19572	1.02424	0.0883057	1.05401	14597.5	FALSE
PRKCSH	582514	497160	500227	580490	586650	641938	526634	603026	0.19542	0.0886287	1.05243	564830	FALSE
HSP90B1	1487950	1470280	1370330	1527710	1532440	1516480	1442853	1525543	0.0803985	0.0886702	1.05222	1484198	FALSE
RPA1	123005	127020	124704	142151	131229	129319	124910	134233	0.103854	0.0886708	1.05222	129572	FALSE
GALNS	11308.6	8720.36	10900.4	13012	12605.1	11502.1	10310	12373	0.263189	0.0886816	1.05217	11341.5	FALSE
PLBD1	517226	319961	391045	538169	530616	548407	409411	539064	0.396908	0.0887365	1.0519	474238	FALSE
ENTPD1	12267	9060.9	10376.7	12426.5	12445.5	14119.6	10568	12997	0.298471	0.0890772	1.05023	11782.5	FALSE
NAGA	85357.9	53486.6	69887.9	84591.2	96318.3	93956.6	69577	91622	0.397074	0.0893533	1.04889	80599.5	FALSE
TBP	11674.5	10974.3	9233.95	12294	12207.7	12240.7	10628	12247	0.20467	0.0894801	1.04827	11437.5	FALSE
CPNE3	69156.6	81118.1	85860.7	92710.2	92510.7	86701.4	78712	90641	0.20358	0.0894854	1.04825	84676.5	FALSE
TIMM23	35639.4	28413.1	28202.9	37815.3	35552.3	35910.5	30752	36426	0.244299	0.0895179	1.04809	33589	FALSE
EEF1E1	137687	126719	119014	139501	138347	151723	127807	143190	0.163971	0.0897874	1.04678	135498	FALSE
NCLN	65912.4	60918.1	61180.6	64299.4	71913	71890.9	62670	69368	0.146482	0.0900493	1.04552	66019	FALSE
ACADM	223053	195461	190049	229251	219000	235265	202854	227839	0.167568	0.090899	1.04144	215346	FALSE
LRRC8A	3037.53	3418.96	2219.25	3432.83	3924.83	3902.17	2892	3753	0.376126	0.0909184	1.04135	3322.5	FALSE
CBLB	1483.08	0	0	2392.44	1552.66	1407.9	494	1784	1.85175	0.0909253	1.04132	1139	FALSE
MTFR2	1742.25	7160.43	4748.81	0	2175.73	0	4550	725	-2.64949	0.0911082	1.04044	2637.5	FALSE
GTF2H2C	9626.05	8115.06	9798.38	10055.1	13549.8	11535.6	9180	11714	0.351633	0.091386	1.03912	10447	FALSE
SDF4	4045.86	0	2641.34	5614.62	5791.14	4004.85	2229	5137	1.20445	0.0915183	1.03849	3683	FALSE
HDAC7	2429.56	2432.91	2451.44	3301.61	15440.6	13567	2438	10770	2.14323	0.091806	1.03713	6604	FALSE
DNASE2	14188.9	7472.89	11026.1	15471.8	14134.6	17267.8	10896	15625	0.520038	0.0918357	1.03699	13260.5	FALSE
CRYBG3	2124.34	2064.63	2142.05	1854.33	1924.32	1354.47	2110	1711	-0.302602	0.0919625	1.03639	1910.5	FALSE
MAP3K7	12948.2	7767.5	5746.1	5939.66	1627.54	2035.02	8821	3201	-1.46247	0.0920196	1.03612	6011	FALSE
STK11IP	8298.54	7728.43	8443.2	8396.54	9103.89	9362.17	8157	8954	0.134575	0.0922283	1.03514	8555.5	FALSE
PRKRA	33358.5	31731.5	26743.9	37984	32933.5	38756.1	30611	36558	0.256118	0.0924559	1.03407	33584.5	FALSE
DNAJC13	88488.1	78857.1	77746.9	89244.8	87644.8	92997.3	81697	89962	0.139031	0.0929256	1.03186	85829.5	FALSE
ATP5MJ	465104	355130	353712	464868	473549	480348	391315	472922	0.27327	0.0931049	1.03103	432118	FALSE
ICMT	4100.96	4027.18	3704.1	5868.35	4097.39	5527.36	3944	5164	0.388903	0.0932011	1.03058	4554	FALSE
LARS2	7625.37	8539.53	7926.68	10055.1	9191.59	8420.47	8031	9222	0.199646	0.0933275	1.02999	8626.5	FALSE
STAT3	92662.8	86912.1	77003.1	92224.2	98018.9	100347	85526	96863	0.179588	0.0934694	1.02933	91194.5	FALSE
TAPBPL	21687.4	17183.9	17675.7	21407.8	21888.2	23592.7	18849	22296	0.242312	0.0935071	1.02916	20572.5	FALSE
SUMF2	38935.3	21027.6	29747.8	37479.2	45012.7	44911.5	29904	42468	0.506052	0.0938244	1.02768	36186	FALSE
PRKAG2	2376.97	3472.97	2696.56	2138.48	1962.53	2242.49	2849	2115	-0.430055	0.0938339	1.02764	2482	FALSE
CISD2	196189	166975	152605	218175	198251	195555	171923	203994	0.246762	0.094146	1.0262	187958	FALSE
TMEM175	1914.41	1437.68	2266.52	2367.16	2364.4	3035.53	1873	2589	0.467161	0.0943158	1.02542	2231	FALSE
AKT1	33281.6	25441.5	26043.1	34948.6	33404.6	33282.7	28255	33879	0.261849	0.0943912	1.02507	31067	FALSE
ISG20L2	2353.46	3518.11	5418.57	2813.89	0	0	3763	938	-2.00443	0.0946032	1.02409	2350.5	FALSE
PI4K2A	57333.2	34122.1	48748.7	71237.5	63789.2	57016.6	46735	64014	0.453904	0.0946462	1.0239	55374.5	FALSE
COX6C	849883	743496	738557	848639	874168	1005360	777312	909389	0.226404	0.0949002	1.02273	843350	FALSE
LYZ	14285900	8020410	12962300	15477600	16336900	16009600	11756203	15941367	0.439353	0.0951233	1.02171	13848785	FALSE
ACADVL	414742	430627	440481	548486	512417	439450	428617	500118	0.22258	0.0957123	1.01903	464368	FALSE
GRWD1	13643.1	13767.8	14412.6	15250	18989.4	15549.6	13941	16596	0.251513	0.0957234	1.01898	15268.5	FALSE
AUP1	27893.5	19920.3	21396.4	27923.4	28138	29358.3	23070	28473	0.303584	0.0957694	1.01877	25771.5	FALSE
CSNK1A1	56774.8	58796.6	60338.5	65782.8	60775.7	61516.5	58637	62692	0.0964714	0.0960524	1.01749	60664.5	FALSE
PLCL2	8737.32	7613.68	8519.7	8994.9	8961.07	9865.25	8290	9274	0.161739	0.0961089	1.01724	8782	FALSE
CISD1	129499	104283	98505.6	126312	136776	134388	110763	132492	0.258435	0.0961545	1.01703	121628	FALSE
RAB3GAP2	30240.5	32128.4	32219.8	33696.4	32562.9	33034.1	31530	33098	0.07003	0.0962386	1.01665	32314	FALSE
CANX	978140	874406	890823	965739	994540	1060440	914456	1006906	0.138943	0.0962507	1.0166	960681	FALSE
CES1	1815060	1965600	1920710	2185950	2110490	1946970	1900457	2081137	0.131026	0.0963653	1.01608	1990797	FALSE
DLST	204784	187908	180223	201312	211424	225486	190972	212741	0.155737	0.0970942	1.01281	201856	FALSE
PRKDC	196309	182572	177589	197072	195356	205277	185490	199235	0.10313	0.0974985	1.011	192362	FALSE
TRPV2	14874.4	17598.6	16780.7	15708.2	9711.11	10871.1	16418	12097	-0.440644	0.0975332	1.01085	14257.5	FALSE
SUPT20H	1576.77	1243.94	788.223	1573.95	2309.56	1773.58	1203	1886	0.648488	0.097558	1.01074	1544.5	FALSE
PHAF1	15445.2	17121.8	17673.2	18944.1	18973.2	17575.4	16747	18498	0.143456	0.0976877	1.01016	17622.5	FALSE
RUVBL1	206885	195995	192883	212607	203733	213261	198588	209867	0.0796993	0.0977153	1.01004	204228	FALSE
RPS25	1699260	1710720	1689680	1938080	1740200	1800740	1699887	1826340	0.103517	0.0981389	1.00816	1.76311e+06	FALSE
MAP3K3	20422.4	15245.2	15706.3	21545.8	19524.2	22076	17125	21049	0.297656	0.0983311	1.00731	19087	FALSE
WASHC4	38151.5	40818.5	39306.2	42231.8	40424.9	41655.9	39425	41438	0.0718127	0.0985783	1.00622	40431.5	FALSE
MACROH2A2	9940.33	10180.8	9810.04	9667.32	7391.64	8588.18	9977	8549	-0.222851	0.098674	1.0058	9263	FALSE
OPA3	42080.1	31038.2	32118.5	46520.6	39190.7	49042.3	35079	44918	0.356685	0.0987674	1.00539	39998.5	FALSE
PTDSS1	50914.8	39710.6	39498.8	50182.8	54212.5	51168.3	43375	51855	0.257615	0.0989834	1.00444	47615	FALSE
GNS	126971	107173	131124	147773	139228	133040	121756	140014	0.201575	0.0991819	1.00357	130885	FALSE
RPS19BP1	3294.81	1550.51	3649.31	4301.24	4504.7	3963.14	2832	4256	0.588032	0.0997285	1.00118	3544	FALSE
PSMD7	162282	157739	155284	155283	144364	151377	158435	150341	-0.0756494	0.0999321	1.0003	154388	FALSE
FPR2	28174.6	45561	29798.8	21452.6	22170.2	24102.2	34511	22575	-0.61235	0.100072	0.999689	28543	FALSE
SLC25A20	210395	170275	168511	206547	212517	222205	183060	213756	0.223648	0.100315	0.998633	198408	FALSE
ECI1	82837.7	87397.8	88626.4	87587.9	101285	100502	86287	96458	0.160757	0.100319	0.998618	91372.5	FALSE
ANXA6	2035220	2368100	2227130	2429840	2490200	2366890	2210150	2428977	0.136204	0.100423	0.998168	2.31956e+06	FALSE
NAA35	852.496	2515.4	2099.71	1277.06	0	0	1823	426	-2.09808	0.100426	0.998152	1124.5	FALSE
UFL1	70652.5	71029.3	71560.6	75444.7	74959.8	71317.6	71081	73907	0.0562583	0.100528	0.997712	72494	FALSE
CNP	94234.1	105229	90487.7	112678	101768	111059	96650	108502	0.166872	0.100843	0.996356	102576	FALSE
STAMBP	29200.6	27269.7	27385.9	30504.2	29658.9	35027.8	27952	31730	0.182906	0.101059	0.995425	29841	FALSE
TBC1D17	1626.89	1386.16	0	2130.67	1819.96	3035.76	1004	2329	1.21332	0.10125	0.994603	1666.5	FALSE
GBP4	4641.94	10295.4	8335.82	4517.74	3782.71	4339.33	7758	4213	-0.880696	0.101373	0.994078	5985.5	FALSE
CCR1	32052.8	11145.6	14130.4	30593.2	32774.4	37345.8	19110	33571	0.812924	0.101472	0.993654	26340.5	FALSE
NUP188	11842.8	8856.4	9865.36	13677.3	11289.5	12698	10188	12555	0.301357	0.101652	0.992885	11371.5	FALSE
UQCRC2	424016	358057	367380	415590	428894	458015	383151	434166	0.180335	0.101885	0.991888	408658	FALSE
ATP6AP1	100003	82810.7	91235.9	104894	97805.7	110040	91350	104247	0.190525	0.102013	0.991345	97798.5	FALSE
PLD4	15742.7	8237.31	12985.2	17280.1	16087.6	17898.9	12322	17089	0.471851	0.102069	0.991104	14705.5	FALSE
HADHB	887867	717552	677931	858746	912724	960218	761117	910563	0.258641	0.102245	0.990357	835840	FALSE
GANAB	664578	553405	548373	670053	674844	662762	588785	669220	0.184738	0.102273	0.99024	629002	FALSE
BCAP29	32217.6	34881.5	31446.7	37598.6	35492.1	34366.7	32849	35819	0.124899	0.102359	0.989874	34334	FALSE
RAB35	192006	183459	177966	191881	201672	222343	184477	205299	0.154283	0.102394	0.989727	194888	FALSE
MAD2L1BP	690.8	366.421	550.893	0	0	464.498	536	155	-1.79163	0.103075	0.986846	345.5	FALSE
SGSH	40089.8	19354.1	27523.7	39058.8	43035.6	44133.8	28989	42076	0.537484	0.103363	0.985634	35532.5	FALSE
HEXB	419386	275726	338624	416982	432022	457171	344579	435392	0.33748	0.103396	0.985497	389986	FALSE
TMEM68	9869.42	9151.81	8335.41	0	7513.84	5457.25	9119	4324	-1.07659	0.103851	0.983587	6721.5	FALSE
ESYT2	64201.1	56039.6	53323.7	61488.9	68320.4	70270.7	57855	66693	0.205106	0.104054	0.98274	62274	FALSE
IDUA	17871.8	10095	15079.8	19362.7	20690.5	18065.6	14349	19373	0.433106	0.104169	0.982263	16861	FALSE
NAGLU	9938.95	4430.96	6211.55	10167.7	10587.4	10075.5	6860	10277	0.583018	0.104193	0.982163	8568.5	FALSE
ZEB2	18500.2	20643.8	18997.2	25904.9	22500.3	20478.3	19380	22961	0.244598	0.104467	0.981021	21170.5	FALSE
SMCR8	19518.8	19939.1	20335.7	18449.4	16465.5	19346.4	19931	18087	-0.140067	0.105076	0.978497	19009	FALSE
RAB5B	584732	627487	627338	760808	681108	638698	613186	693538	0.177651	0.105291	0.977608	653362	FALSE
HLA-DRA	574537	558488	684780	815402	880812	638296	605935	778170	0.360922	0.105415	0.977098	692052	FALSE
PCYOX1L	45274.2	36515.5	36170.3	42782.1	49393.3	48459.9	39320	46878	0.253661	0.105415	0.977098	43099	FALSE
IDH3B	87894.6	74974.3	75153.5	86471.1	96774.7	88148.2	79341	90465	0.189291	0.105507	0.976718	84903	FALSE
GSTK1	678757	674283	656103	739454	685433	696139	669714	707009	0.0781821	0.105723	0.97583	688362	FALSE
RABL2A;RABL2B	13792	13996.7	13582.4	14225.7	19877.8	22431	13790	18845	0.450508	0.105739	0.975763	16317.5	FALSE
DTYMK	154022	138548	132976	150128	158038	166147	141849	158104	0.156524	0.105905	0.975084	149976	FALSE
SERPINF2	1981.85	1479.84	1503.21	1850.73	2336.7	2856.32	1655	2348	0.504579	0.106101	0.97428	2001.5	FALSE
HSPB1	136868	120439	120828	287603	210636	142803	126045	213681	0.761517	0.106284	0.973531	169863	FALSE
LRRC8D	10224.2	9495.04	7433.43	9788.34	12585	12575.3	9051	11650	0.364142	0.106302	0.973458	10350.5	FALSE
GHDC	23483.6	22237.3	20435.5	24873	26869.3	23124.2	22052	24956	0.17844	0.106339	0.973308	23504	FALSE
USP4	28917.6	23802.8	26753.8	29021.7	29371.2	31476.4	26491	29956	0.177342	0.106468	0.972781	28223.5	FALSE
FUCA1	88108.7	21181.3	32688.1	85716.7	100547	87585.8	47326	91283	0.947715	0.106574	0.97235	69304.5	FALSE
RRP1B	8171.08	6025.47	6985.98	9230.36	8145.5	8233.53	7061	8536	0.273798	0.106707	0.971806	7798.5	FALSE
C2CD2L	3986.47	3219.56	2722.99	4317.14	4225.73	3843.94	3310	4129	0.319081	0.106767	0.971565	3719.5	FALSE
POLR2C	44357.5	41843.1	39447.3	37921.1	39477.8	38978.9	41883	38793	-0.110571	0.106769	0.971557	40338	FALSE
RBM28	3480.68	2807.18	2656.44	3530.33	3518.27	3474.88	2981	3508	0.234571	0.106884	0.971085	3244.5	FALSE
TSPO	910121	671952	764717	888139	936266	991013	782263	938473	0.26266	0.107063	0.970362	860368	FALSE
VMA21	31603.3	30435.4	30057.1	31438.6	36339.2	40013.7	30699	35931	0.227036	0.107187	0.969858	33315	FALSE
INO80B	3609.58	4428.8	3499.44	5288.31	4806.75	4164.13	3846	4753	0.305521	0.107189	0.969848	4299.5	FALSE
FAM133B	2421.89	5512.61	6293.13	0	2748.04	2399.26	4743	1716	-1.46681	0.107534	0.968455	3229.5	FALSE
BAZ1B	20543.7	21151.8	19642	23465.6	21549	21329.4	20446	22115	0.113197	0.107746	0.967598	21280.5	FALSE
INTS2	3903.84	4239.6	3622.95	4421.28	4575.19	5922.09	3922	4973	0.342437	0.107891	0.967015	4447.5	FALSE
HPF1	14898.5	15317.4	13588.3	14986.5	17294.1	17949.6	14601	16743	0.197486	0.10816	0.965935	15672	FALSE
RUVBL2	236709	223595	216917	245601	231482	250801	225740	242628	0.104082	0.108265	0.965513	234184	FALSE
SFXN3	147729	122635	142655	150311	154866	156591	137673	153923	0.16096	0.108384	0.965035	145798	FALSE
TRIM11	3265.55	3274.38	4509.59	0	3466.02	0	3683	1155	-1.67263	0.108434	0.964836	2419	FALSE
HPSE	5724.91	12352.8	7533.19	4642.01	4402.5	4331.05	8537	4459	-0.937159	0.108509	0.964533	6498	FALSE
ALG8	5106.93	3795.31	4161.3	4977.87	5254.52	6323.33	4355	5519	0.341784	0.109114	0.962119	4937	FALSE
HK1	507502	426867	420659	499727	507631	527321	451676	511560	0.179614	0.109143	0.962004	481618	FALSE
ITPRIPL2	6077.46	4009.04	4042.61	5766.73	6163.85	6814.98	4710	6249	0.407878	0.109165	0.961918	5479.5	FALSE
INO80	3773.17	2862.46	3191.06	3757.52	3749.73	4249.02	3276	3919	0.258653	0.109345	0.9612	3597.5	FALSE
SNX14	2096.42	2740.83	1879.43	4577.83	2392.01	5129.77	2239	4033	0.84914	0.109619	0.960115	3136	FALSE
CENPH	1258.85	0	0	1525.86	3413.95	1242.42	420	2061	2.29602	0.109628	0.96008	1240.5	FALSE
RNF40	31289.4	27570.3	27940.9	32568.5	31327.5	30832.3	28934	31576	0.12609	0.109994	0.958631	30255	FALSE
CCDC47	61644.1	52007.9	54498.6	64958	59448.9	64510.1	56050	62972	0.167999	0.110345	0.957248	59511	FALSE
TFDP1	1757.63	2488.4	2560.82	2021.2	1376.74	1314.16	2269	1571	-0.530617	0.110623	0.956156	1920	FALSE
SPCS2	412913	349973	347105	407769	415411	420166	369997	414449	0.16368	0.110771	0.955572	392223	FALSE
CRACR2A	5677.66	5038.55	5465.64	5180.63	3661.36	4418.81	5394	4420	-0.287209	0.110865	0.955205	4907	FALSE
FPR1	62024.2	68535.9	68831.7	57435	59452.9	64193.3	66464	60360	-0.138969	0.11088	0.955147	63412	FALSE
NOP9	16089.7	12505.2	14297.7	16302.3	16686.1	16287.9	14298	16425	0.200165	0.110907	0.955041	15361.5	FALSE
CEACAM4	5984.06	3879.77	4442.95	4449.75	0	0	4769	1483	-1.6849	0.111017	0.95461	3126	FALSE
NELFCD	23798.2	23714.8	25219.7	24754.6	26110.5	27389	24244	26085	0.105562	0.111421	0.953033	25164.5	FALSE
AAAS	13617.5	11806.8	10788.7	14728.7	13118	14183.9	12071	14010	0.214932	0.111572	0.952446	13040.5	FALSE
RELT	542.954	1713.42	1184.53	547.9	0	546.282	1147	365	-1.65293	0.111591	0.952371	756	FALSE
DPM1	115388	97571.4	94112.5	120709	112693	116308	102357	116570	0.187583	0.111684	0.95201	109464	FALSE
XAB2	24900.4	24932.2	22995.5	26622	25087.5	28859.6	24276	26856	0.145731	0.111714	0.951891	25566	FALSE
PIGT	26152.8	23424.2	21133.2	24990.5	29680.4	28274.9	23570	27649	0.230251	0.112194	0.950031	25609.5	FALSE
LBR	262004	241677	217865	261033	267755	273229	240515	267339	0.152541	0.112606	0.948438	253927	FALSE
CCDC69	3942.04	1862.9	1275.67	0	0	1402.05	2360	467	-2.33634	0.112698	0.948082	1413.5	FALSE
MAPK14	245456	241866	236444	252130	243645	258300	241255	251358	0.0591847	0.112937	0.947163	246306	FALSE
IL2RG	0	0	3334.41	3881.05	3767.75	2767.66	1111	3472	1.64336	0.112996	0.946936	2291.5	FALSE
TCF20	298.995	1353.59	1048.09	523.523	0	0	900	175	-2.367	0.11302	0.946846	537.5	FALSE
TUBB1	29340.2	15942.5	19909.4	27273.9	33038.8	31082.1	21731	30465	0.487415	0.113192	0.946183	26098	FALSE
CDC27	9693.9	17004.2	12770.2	10924.5	6737.81	3499.39	13156	7054	-0.899239	0.113271	0.945882	10105	FALSE
QPCTL	3944.41	2004.64	2076.05	3725.99	3871.63	5139.35	2675	4246	0.666431	0.113526	0.944904	3460.5	FALSE
CNPY3	171504	130703	152353	168988	176594	187218	151520	177600	0.229123	0.11362	0.944544	164560	FALSE
MRPS15	16896	17552	17213.4	18444.5	17419.5	17924.3	17220	17929	0.0582057	0.113763	0.944	17574.5	FALSE
CCNYL1	9910.11	8763.52	8454.7	9763.96	9893.07	10805.1	9043	10154	0.167217	0.113811	0.943815	9598.5	FALSE
NUP214	17336.3	19491.6	19787	22164.5	21371.6	19610.8	18872	21049	0.15753	0.113971	0.943205	19960.5	FALSE
TYK2	12855.6	7960.8	8939.42	12886.7	13039.7	12879.6	9919	12935	0.383108	0.114006	0.943071	11427	FALSE
CCDC86	2695.98	2769.55	3951.56	2558.39	2042.85	2190.67	3139	2264	-0.471464	0.114425	0.941479	2701.5	FALSE
ETV6	25296.4	19930.8	25983.3	30487	27775.1	26500.3	23737	28254	0.251334	0.114585	0.940874	25995.5	FALSE
GRK3	4356.93	2303.64	3050.62	4873.19	4381.98	4252.33	3237	4503	0.476041	0.114606	0.940794	3870	FALSE
LRRC41	2076.46	2976.81	2275.42	1929.84	0	1502.69	2443	1144	-1.09428	0.114664	0.940574	1793.5	FALSE
PCF11	6896.78	9693.14	13901.2	7824	4121.73	4258.16	10164	5401	-0.912049	0.114774	0.940158	7782.5	FALSE
DLG1	2045.3	3561.71	3129.35	2564.64	0	889.6	2912	1151	-1.33866	0.115029	0.939191	2031.5	FALSE
FOXK1	13967.7	10829.3	13414.8	16003.6	15232.3	13888.2	12737	15041	0.23988	0.115153	0.938725	13889	FALSE
HNRNPM	1323530	1209100	1139760	1322880	1311890	1405430	1224130	1346733	0.137707	0.115561	0.93719	1.28543e+06	FALSE
TRPM2	437.638	1936.7	1252.81	514.353	0	356.042	1209	290	-2.05909	0.115975	0.935636	749.5	FALSE
GOLIM4	2710.04	2335.01	2278.95	1942.05	1658.43	0	2441	1200	-1.02444	0.116111	0.935126	1820.5	FALSE
CD4	5754.38	0	4665.61	11666.2	9287.01	5104.19	3473	8686	1.32234	0.116137	0.935031	6079.5	FALSE
ZDHHC3	4467.34	4429.99	3216.23	4805.4	4707.86	5662.62	4038	5059	0.325157	0.116311	0.934378	4548.5	FALSE
IQSEC2	2450.97	1313.09	1737.38	2453.8	2477.03	2572.69	1834	2501	0.447758	0.116359	0.9342	2167.5	FALSE
POLDIP2	19718.5	15767.7	16703.5	20038.7	19102	20736.7	17397	19959	0.198246	0.116391	0.93408	18678	FALSE
SLC27A1	21463.6	19718.1	20945.8	23866.5	21127.8	22833.2	20709	22609	0.126638	0.116555	0.93347	21659	FALSE
H1-10	856545	1015390	1009870	868279	870356	809602	960602	849412	-0.177473	0.116772	0.932661	905007	FALSE
ALDH3B1	92567.4	71136.6	77578.3	88649.8	95026.5	102348	80427	95341	0.245416	0.116968	0.931934	87884	FALSE
SPTY2D1	695.385	1455.93	1528.91	936.156	366.759	470.202	1227	591	-1.05351	0.116992	0.931845	909	FALSE
MTFP1	23328	31177.5	30532.6	32339.1	36646.8	33047.1	28346	34011	0.262855	0.117527	0.929861	31178.5	FALSE
AGPAT2	17562.4	16691.3	13585.5	17583.6	18618.9	20828.8	15946	19010	0.253561	0.117558	0.929747	17478	FALSE
SPATA13	11762.1	17562.6	13504.4	11873.1	9817.28	10237.7	14276	10643	-0.423766	0.117925	0.928393	12459.5	FALSE
MCCC2	37053.3	31846.4	34320.5	36533.8	38099.6	38042.2	34407	37559	0.12645	0.118275	0.927108	35983	FALSE
KCTD21	7449.63	0	0	7531.62	8425.66	6593.12	2483	7517	1.59791	0.118455	0.926446	5000	FALSE
PLOD1	25754.8	14527.5	20202.7	29952.1	26720.2	24958.8	20162	27210	0.432541	0.118476	0.926369	23686	FALSE
ATP5F1B	2512290	2080330	1991820	2402630	2566440	2688420	2194813	2552497	0.217811	0.119098	0.924096	2373655	FALSE
CTSH	85576.4	87950.6	95115	108008	102508	91523	89547	100680	0.16905	0.119185	0.923777	95113.5	FALSE
RBM33	4951.37	4223.19	4460.15	5799.18	4786.31	5202.37	4545	5263	0.211532	0.119813	0.921496	4904	FALSE
RASAL3	30775.5	35819.1	32414.5	40609.4	33789.6	41132.2	33003	38510	0.222649	0.119913	0.921135	35756.5	FALSE
TEX10	18249.4	16032.6	10993.3	17437	23143.3	30745.8	15092	23775	0.655706	0.120444	0.919215	19433.5	FALSE
PNN	60008.2	51651.1	54530.5	47517.6	53243.9	45757.5	55397	48840	-0.181744	0.120621	0.918577	52118.5	FALSE
TRNAU1AP	0	3556.8	4350.31	4244.15	6600.03	5974.53	2636	5606	1.08884	0.120879	0.917648	4121	FALSE
SNUPN	6372.8	5176.36	6250	6504.91	7898.34	6767.25	5933	7057	0.250246	0.120903	0.917562	6495	FALSE
SNX4	21584.1	19223.4	19023.2	23333.1	20558.5	23034.4	19944	22309	0.161681	0.120926	0.917482	21126.5	FALSE
SPRYD4	60730.7	56873.6	47965	73924.2	60958.8	63103.5	55190	65996	0.257967	0.121527	0.915327	60593	FALSE
ZDHHC6	0	2378	2649.76	3385.1	3105.63	3539.97	1676	3344	0.996435	0.121659	0.914855	2510	FALSE
SOS2	2442.61	2101.62	1619.35	1357.6	1146.94	1825.92	2055	1443	-0.509248	0.121702	0.914702	1749	FALSE
GNAI2	1232590	1429680	1419310	1521600	1473390	1474170	1360527	1489720	0.130876	0.121877	0.914078	1.42512e+06	FALSE
QSOX1	2663.18	5307.31	3350.76	2608.7	1673.49	2124.62	3774	2136	-0.821355	0.121891	0.914029	2955	FALSE
TRAPPC11	19025.9	17305.1	16539.1	18928.9	20524.8	18815.1	17623	19423	0.140272	0.121925	0.913908	18523	FALSE
SLC22A18	11136.4	10482.2	8247.94	12490.9	11603.6	11308.8	9956	11801	0.245354	0.122194	0.912949	10878.5	FALSE
CPT1A	235707	190131	181320	222116	244339	253604	202386	240020	0.246043	0.122538	0.911728	221203	FALSE
FAU	209965	352193	381840	240007	179696	0	314666	139901	-1.16942	0.122575	0.911597	227284	FALSE
POLA1	7480.89	9401.11	10280	9946.9	13735.2	11521.4	9054	11735	0.374129	0.123012	0.910051	10394.5	FALSE
KIAA2013	13510.9	9628.07	12188.9	13082.8	15662.1	14549.2	11776	14431	0.293364	0.123143	0.90959	13103.5	FALSE
CNST	178.915	360.452	466.085	276.811	0	0	335	92	-1.86087	0.123244	0.909234	213.5	FALSE
MKRN1	625.925	807.377	813.597	747.452	0	0	749	249	-1.58788	0.123305	0.909018	499	FALSE
NKIRAS2	30705.7	27805.1	29100.5	24117.8	28417.3	19844.1	29204	24126	-0.275542	0.123953	0.906742	26665	FALSE
UQCRB	675572	516759	505095	649585	666010	749473	565809	688356	0.282841	0.124007	0.906553	627082	FALSE
AMT	0	4144.97	5684.02	5317.8	7292.21	8437.5	3276	7016	1.09853	0.124211	0.905839	5146	FALSE
C1D	8763.95	5809.48	4763.13	7596.6	10117.1	12762.1	6446	10159	0.656333	0.124216	0.905822	8302.5	FALSE
NDUFB7	59697.4	82705.8	78296.4	83905.9	123227	93621.6	73567	100252	0.446502	0.124626	0.904392	86909.5	FALSE
SF3B6	142876	129435	125037	154746	145932	138315	132449	146331	0.143795	0.124722	0.904055	139390	FALSE
CYB5R1	126922	119348	136990	170169	143593	136295	127753	150019	0.231784	0.124723	0.904053	138886	FALSE
IARS2	60233.2	52916.6	53667.2	66479.6	60150.3	59159.5	55606	61930	0.155402	0.124778	0.903861	58768	FALSE
EDEM2	625.333	392.194	682.912	743.599	713.743	767.187	567	742	0.387593	0.124879	0.90351	654.5	FALSE
JUND	0	0	7555.03	6963.93	6560.43	9806.18	2518	7777	1.62671	0.125094	0.902765	5147.5	FALSE
PWP1	72289.5	83849.3	7214.56	7050.28	8893.67	8905.91	54451	8283	-2.71669	0.125111	0.902703	31367	FALSE
GAA	154686	91845.7	117130	152255	163182	155668	121221	157035	0.373452	0.125541	0.901213	139128	FALSE
CYB5R3	453331	461287	408434	477354	464904	479787	441017	474015	0.104097	0.125636	0.900887	457516	FALSE
PIP4K2B	6004.85	7937.67	8397.14	4147.42	3290.06	7057.63	7447	4832	-0.624041	0.125934	0.899857	6139.5	FALSE
CAMK1D	26746.6	19269.6	23995.8	30365.6	34061.4	25152.6	23337	29860	0.355568	0.126105	0.899269	26598.5	FALSE
GNPAT	15942.7	16095.7	16982.9	18506.1	16709.8	17370.5	16340	17529	0.101281	0.126246	0.898783	16934.5	FALSE
SPNS1	21578.7	22366.3	21695.8	22088.9	22765.1	23414.4	21880	22756	0.0566251	0.126278	0.898672	22318	FALSE
SYNCRIP	419154	457351	457065	484074	458977	475119	444523	472723	0.0887369	0.12669	0.897259	458623	FALSE
MAN2B1	54261.3	36123.5	50985.9	68369	63708.2	52016.3	47124	61365	0.380956	0.126728	0.897126	54244.5	FALSE
TICAM2	75273	69012.8	73852.8	76068	75987.6	77269	72713	76442	0.072146	0.126936	0.896416	74577.5	FALSE
PZP	429.207	402.315	1133.6	1110.93	1329.17	1009.05	655	1150	0.811622	0.126955	0.896351	902.5	FALSE
NNT	228775	194850	187378	221467	228812	241175	203668	230485	0.178454	0.127438	0.8947	217076	FALSE
OXSM	7488.42	8535.45	6476.67	8366.02	11097.4	8927.01	7500	9463	0.335445	0.127445	0.894676	8481.5	FALSE
HMCES	2237.74	2159.34	2962.3	2334.58	826.533	0	2453	1054	-1.21915	0.127582	0.894212	1753.5	FALSE
DDX18	27611.7	20425.2	24275.8	28265.5	28386.2	27667.4	24104	28106	0.22161	0.127778	0.893544	26105	FALSE
UNC93B1	16193.7	16382.7	14651.9	18476.6	18525.6	15985.4	15743	17663	0.166003	0.12785	0.893301	16703	FALSE
CLTC	569343	590117	609467	619619	610914	607947	589642	612827	0.055639	0.127923	0.893053	601234	FALSE
MARS1	77138.3	85488.9	86423.8	88537.7	90878.3	87527.5	83017	88981	0.100093	0.127972	0.892884	85999	FALSE
HCCS	28472	29379.6	29504.1	29771.5	30866	33705.9	29119	31448	0.11102	0.128099	0.892453	30283.5	FALSE
APOOL	46121.3	40774	38750.5	49118.7	47797.4	44060.4	41882	46992	0.166092	0.128156	0.892263	44437	FALSE
DCUN1D5	18670	15400.1	21779.6	25889.3	36026.4	21189.1	18617	27702	0.573382	0.128332	0.891666	23159.5	FALSE
ATP6V0D2	3760.09	3164.33	2770.17	3642.97	4024.34	3793.91	3232	3820	0.241509	0.128791	0.890116	3526	FALSE
H2AC11;H2AC12;H2AC14;H2AJ	43338700	45201500	43906100	45232100	46814200	44968700	44148767	45671667	0.0489263	0.128809	0.890054	44910217	FALSE
THBS1	67108.3	35803.4	49626.3	128616	92117.7	58572.1	50846	93102	0.872677	0.129231	0.888634	71974	FALSE
PREB	29395.2	28695	26267.3	29808.9	29638.1	32522	28119	30656	0.124631	0.12925	0.88857	29387.5	FALSE
TMC8	0	161.904	0	1890.19	2073.84	0	54	1321	4.61376	0.129362	0.888194	687.5	FALSE
PTPN18	3532.28	2977.56	3679.58	3755.31	3749.33	4333.59	3396	3946	0.216381	0.129472	0.887825	3671	FALSE
TLK1	4202.11	4671.1	4994.51	4049.07	4113.28	2612.6	4623	3592	-0.364049	0.129505	0.887715	4107.5	FALSE
ZNF516	3680.45	3952.47	3358.9	3879.52	4346.35	4024.04	3664	4083	0.156341	0.12951	0.887698	3873.5	FALSE
PNO1	8599.54	4282.24	7344.8	8602.35	10292.9	9182.97	6742	9359	0.473199	0.129677	0.887137	8050.5	FALSE
OSBPL5	5036.38	5203.37	4818.86	6332.72	5906.79	5055.29	5020	5765	0.19975	0.129773	0.886816	5392.5	FALSE
ATP5MG	866894	682891	618288	879424	826543	908793	722691	871587	0.270265	0.129873	0.88648	797139	FALSE
SLC43A3	7309.72	89854.1	83647.5	12673.4	8471.5	8084.58	60270	9743	-2.62899	0.130113	0.88568	35006.5	FALSE
CHID1	51075.9	39601.8	41091.7	52281.3	48920.5	51991.1	43923	51064	0.217334	0.13029	0.885088	47493.5	FALSE
POLD2	8811.73	10671.7	10659.6	13258	11191.1	11063.1	10048	11837	0.23649	0.13032	0.884988	10942.5	FALSE
ACP5	30806	2453.8	7045.16	27605.8	31136	32260.6	13435	30334	1.17495	0.130334	0.884942	21884.5	FALSE
PDZD8	1393.73	1511.64	588.237	2050.51	1530.48	1774.32	1165	1785	0.616253	0.130341	0.884918	1475	FALSE
FKBP7	3088.75	2315.83	860.333	2443.11	5476.88	4731.98	2088	4217	1.014	0.130734	0.883612	3152.5	FALSE
CDC42EP4	898.701	9661.84	10049.2	2815.95	0	0	6870	939	-2.87163	0.13115	0.882231	3904.5	FALSE
PIP4K2C	7787.02	27161.8	23313.7	8787.23	8792.39	6866.84	19421	8149	-1.25294	0.131393	0.881427	13785	FALSE
MGAM	39.0209	126.923	229.864	221.671	242.202	248.279	132	237	0.847385	0.131444	0.88126	184.5	FALSE
CTSD	1107460	773766	1067370	1415730	1245530	1089140	982865	1250133	0.347016	0.13147	0.881172	1116499	FALSE
MRPS34	26651.1	26090.9	28344.6	33762.3	30374.6	27668.1	27029	30602	0.179109	0.13148	0.881141	28815.5	FALSE
RRP7A	4298.84	3377.27	4307.44	5019.53	4219.07	5159.85	3995	4799	0.264858	0.131527	0.880987	4397	FALSE
CPNE2	51347.2	48572.8	44254	52466.1	51311.1	52276.8	48058	52018	0.114234	0.13165	0.880578	50038	FALSE
DUSP11	1007.93	1126.38	926.384	1001.17	1820.97	1894.14	1020	1572	0.623791	0.13183	0.879986	1296	FALSE
RPL32	249184	293645	365545	259313	228793	214443	302791	234183	-0.370688	0.132463	0.877906	268487	FALSE
CDC42BPB	1882.69	2694.83	1841.27	1437.18	1859.4	1245.76	2140	1514	-0.498866	0.132471	0.877878	1827	FALSE
DPY19L1	12129.7	9499.19	11877.1	13432.8	13184.5	12134.6	11169	12917	0.209848	0.132487	0.877825	12043	FALSE
ORAI1	948.686	855.703	1004	968.497	0	0	936	323	-1.53592	0.132835	0.876688	629.5	FALSE
COX4I1	1270780	1006490	994566	1241760	1227700	1387470	1090612	1285643	0.237353	0.132926	0.87639	1.18813e+06	FALSE
MYO18A	46182.4	46559.7	44683.7	44164.4	43260.9	45327.9	45809	44251	-0.0499062	0.133231	0.875396	45030	FALSE
RNPC3	635.76	1482.87	1762.08	830.096	666.13	0	1294	499	-1.37499	0.133571	0.874288	896.5	FALSE
CLEC16A	1873.18	2481.96	2212.53	2022.95	1588.72	969.996	2189	1527	-0.519509	0.133706	0.873849	1858	FALSE
NDUFS2	93028.8	89844.6	88663.9	105444	94312.8	94088.8	90512	97949	0.113908	0.134242	0.872112	94230.5	FALSE
HLA-DPB1	59622.4	19497.3	33640.6	59954.7	64470.3	55817.3	37587	60081	0.676678	0.134439	0.871474	48834	FALSE
GTF3C3	10021.7	7105.35	7131.9	9467.13	10261.9	10139	8086	9956	0.300085	0.134514	0.871234	9021	FALSE
SLC52A2	1173.81	689.043	1246.94	1199.69	1486.62	1741.32	1037	1476	0.509716	0.134667	0.870738	1256.5	FALSE
SLC25A1	137767	105948	104950	135020	135400	139064	116222	136495	0.231966	0.135159	0.869154	126358	FALSE
PCM1	1336.29	1245.64	1437.04	1977.24	1406.55	1618.26	1340	1667	0.315694	0.135261	0.868826	1503.5	FALSE
NDUFV3	43121.9	39517.3	40419.3	50068.3	43633	43191.1	41020	45631	0.153698	0.135576	0.867816	43325.5	FALSE
EIF4ENIF1	1126.48	2490.02	2724.71	1855.85	0	128.052	2114	661	-1.67642	0.135578	0.86781	1387.5	FALSE
SDHB	188411	134411	132790	179062	189778	191260	151871	186700	0.297879	0.135622	0.867669	169286	FALSE
HP	30179.6	17469.9	18598.1	27588.9	29490.6	37131.6	22083	31404	0.508029	0.135735	0.867307	26743.5	FALSE
IKBKB	54150.7	40986.7	49095.6	52352.5	56837.5	59341	48078	56177	0.224613	0.135761	0.867226	52127.5	FALSE
STT3B	77748.4	64750.4	64520.7	75945.8	79167.8	76888	69007	77334	0.164368	0.136255	0.865647	73170.5	FALSE
HECTD1	8956.93	8516.26	9357.14	8673.7	8413.92	7990.94	8943	8360	-0.0974103	0.136399	0.86519	8651.5	FALSE
PRKCH	17052.2	24914.2	27530	29199	29360.3	28538.5	23165	29033	0.325698	0.136789	0.863949	26099	FALSE
HLA-DMA	6684.95	2138.87	3693.38	6427.91	7595.06	6280.76	4172	6768	0.697833	0.136793	0.863935	5470	FALSE
VIRMA	8723.33	21914.7	19187.4	10639.9	8081.06	8264.42	16608	8995	-0.884704	0.137176	0.862721	12801.5	FALSE
M6PR	156531	135615	165011	168131	165256	174903	152386	169430	0.152962	0.137294	0.862347	160908	FALSE
CD82	16637.3	92551.5	82324.4	28535.6	13880.7	14171.1	63838	18862	-1.75889	0.137505	0.861683	41350	FALSE
CUTA	4096.55	7769.59	8635.44	6378.6	0	0	6834	2126	-1.68442	0.137556	0.861522	4480	FALSE
SLC25A16	5816.63	1237.84	2965.9	1848.35	0	0	3340	616	-2.43863	0.137556	0.86152	1978	FALSE
CCDC71L	3480.11	10062.8	5178.08	3451.03	0	2819.7	6240	2090	-1.57795	0.137584	0.861431	4165	FALSE
SLC35F6	9726.95	9376.9	9842.6	11869.3	11052.9	9670.37	9649	10864	0.171157	0.137938	0.860317	10256.5	FALSE
MCU	39034.1	34418.5	29777.3	40239	37787.2	48514.5	34410	42180	0.293741	0.138251	0.859332	38295	FALSE
RAD50	48419.1	40745.6	40028.9	44731.3	52522.1	58265.9	43065	51840	0.267559	0.1386	0.858237	47452.5	FALSE
GRSF1	10347.5	11911.3	11762	35166	49387.1	11203.6	11340	31919	1.49296	0.138764	0.857724	21629.5	FALSE
UBE3C	12577	13424.5	11929.5	12205	11283	9621.89	12644	11037	-0.196115	0.138771	0.857701	11840.5	FALSE
AQR	26685.7	21997.5	21804.4	25761.1	26321.4	27949.4	23496	26677	0.183206	0.139001	0.856983	25086.5	FALSE
TRADD	40092.2	24714.9	23826.2	39820.4	37002.3	42118.8	29544	39647	0.424331	0.139212	0.856323	34595.5	FALSE
LSM14B	3467.92	2297.77	2644.81	3381.44	3586.89	3394.66	2804	3454	0.301177	0.139236	0.85625	3129	FALSE
PRKCB	100070	87699.9	82940.8	99092	100059	99809.6	90237	99654	0.143203	0.139329	0.855958	94945.5	FALSE
PFKFB1	3296.61	1996.84	1851.46	3190.19	3401.69	3130.03	2382	3241	0.444324	0.139526	0.855344	2811.5	FALSE
TRABD	30742.7	27888.2	24132.1	28789.1	33813	35567.6	27588	32723	0.246292	0.1396	0.855114	30155.5	FALSE
SYNGR1	35963.6	29850.2	28220.7	32249	45134.5	41500	31345	39628	0.338286	0.139616	0.855064	35486.5	FALSE
FUCA2	15636	4414.17	11115.3	15864.5	18530.5	15515	10388	16637	0.67938	0.139623	0.855043	13512.5	FALSE
KDSR	15447.3	16712.8	18517.1	20466.7	17450.3	19806.4	16892	19241	0.187819	0.139787	0.854534	18066.5	FALSE
CA13	1892.97	7611.35	7214.71	2569.06	2186.16	1712.55	5573	2156	-1.37015	0.140085	0.853607	3864.5	FALSE
TTYH3	4673.1	2822.68	5729.99	6212.32	5843.99	5894.61	4409	5984	0.440706	0.140087	0.853603	5196.5	FALSE
ACADS	84692.8	68211.5	67068	80977.4	84925.2	86800.6	73324	84234	0.200122	0.140474	0.852405	78779	FALSE
SERPINA1	151281	116406	152626	162058	159712	164173	140104	161981	0.209323	0.140497	0.852334	151042	FALSE
TMEM131	417.613	11.7691	385.166	82.4669	0	0	272	27	-3.30411	0.140626	0.851933	149.5	FALSE
RRP12	22274	14916.5	15650.8	20050.5	22805.5	25273.3	17614	22710	0.366609	0.141136	0.850363	20162	FALSE
RHOC	3941.83	7933.56	7561.15	10418.8	9598.09	7692.91	6479	9237	0.511625	0.141333	0.849758	7858	FALSE
BET1	7799.73	13864.9	11638.9	10246.5	0	4037.72	11101	4761	-1.22125	0.14143	0.849458	7931	FALSE
PDCD11	4816.96	3496.28	4407.32	4664.82	5981.42	5092.56	4240	5246	0.307163	0.141448	0.849402	4743	FALSE
POP7	3162.39	3583.07	3871.7	3720.9	0	0	3539	1240	-1.51267	0.141498	0.84925	2389.5	FALSE
HSD17B12	199442	221429	206641	245501	229627	213820	209171	229649	0.134752	0.141585	0.848984	219410	FALSE
CCDC90B	9519.8	10957.1	8619.24	13010.7	9883.91	14288.4	9699	12394	0.353816	0.141593	0.848958	11046.5	FALSE
NDUFAF4	23212.1	13509.1	16649.8	11038.1	13738.8	12349	17790	12375	-0.52363	0.141621	0.848872	15082.5	FALSE
CPQ	11455.5	8663.25	12878.7	17022.5	16686.7	11375.8	10999	15028	0.450293	0.142151	0.847249	13013.5	FALSE
SPG11	4208.37	6679.95	4012.35	3728.19	2834.99	3436.87	4967	3333	-0.57537	0.142955	0.844802	4150	FALSE
TMEM109	216886	136298	143976	200529	213241	232174	165720	215315	0.377699	0.143157	0.844188	190518	FALSE
PDHX	21263.1	16053.3	18107.5	20613.9	21073.5	22667.8	18475	21452	0.215548	0.143278	0.843822	19963.5	FALSE
STOML2	86660.2	77959.7	75598.4	84382.2	86883.4	97477.3	80073	89581	0.161881	0.143593	0.842868	84827	FALSE
ITGAL	191287	149869	186866	211107	203296	191535	176007	201979	0.198572	0.143725	0.842466	188993	FALSE
UQCRQ	488706	426645	415929	481220	480797	495339	443760	485785	0.130539	0.14408	0.841397	464772	FALSE
SMC1A	84429.3	87469.6	81130.8	94786.8	88451.7	86571.3	84343	89937	0.092636	0.14417	0.841127	87140	FALSE
ITSN2	15451.3	17108.2	16076.1	15274.6	15566.4	15041.7	16212	15294	-0.0840624	0.144189	0.841067	15753	FALSE
MAP3K4	3779.02	4302.64	4551.13	3750.94	3109.99	3934.92	4211	3599	-0.226696	0.144346	0.840595	3905	FALSE
ITGB3	21645.1	10415.6	12606.9	19417	23247.5	21605.1	14889	21423	0.524908	0.144664	0.83964	18156	FALSE
CHPT1	2070.52	1027.82	1240.79	2088.54	1869.05	2178.68	1446	2045	0.499956	0.144665	0.839637	1745.5	FALSE
LETM1	55783.9	58562.2	54717.7	63340.4	57751.6	59045.3	56355	60046	0.0915292	0.144818	0.839177	58200.5	FALSE
ARHGEF1	149514	159181	153355	161850	156429	161940	154017	160073	0.0556435	0.144838	0.839118	157045	FALSE
CYB561D2	22227.2	18740.2	19204.4	20558.6	27960.2	24695.9	20057	24405	0.283046	0.144862	0.839045	22231	FALSE
TGFBI	25224.7	1288.53	12388	27133.8	28486.3	22199.4	12967	25940	1.00032	0.144871	0.83902	19453.5	FALSE
PPBP	177259	44405.7	80054.1	153215	195187	178536	100573	175646	0.804429	0.144958	0.838756	138110	FALSE
CTR9	12513.1	11189	10405.8	12773.2	12871.3	12067.8	11369	12571	0.144929	0.145103	0.838324	11970	FALSE
APMAP	451033	339412	332321	430556	445547	459962	374255	445355	0.250933	0.145229	0.837948	409805	FALSE
RBMX2	5730.37	6190.47	6088.13	5521.12	3679.7	0	6003	3067	-0.968881	0.145832	0.836148	4535	FALSE
LAGE3	3371.32	11386.6	12527.3	0	5851.32	3378.62	9095	3077	-1.56373	0.146174	0.835131	6086	FALSE
F2	7633.9	3771.13	4885.87	6742.94	7713.04	10416.8	5430	8291	0.610501	0.146245	0.83492	6860.5	FALSE
PPAN	6713.41	3226.31	4046.95	5849.35	7056.37	7228.71	4662	6711	0.525612	0.146254	0.834893	5686.5	FALSE
MYDGF	498820	376046	353958	495725	475678	505077	409608	492160	0.264884	0.146399	0.834461	450884	FALSE
DCAF5	2376.25	3667.62	4073.23	1278.24	3202.39	917.918	3372	1800	-0.906152	0.146453	0.834303	2586	FALSE
TMED10	444816	423237	369592	471153	463286	436477	412548	456972	0.147543	0.146538	0.83405	434760	FALSE
EYA3	1165.96	860.315	1227.97	1080.81	349.67	0	1085	477	-1.18582	0.146556	0.833996	781	FALSE
RPS6KA1	131823	114478	121059	132879	127766	140958	122453	133868	0.128575	0.146587	0.833905	128160	FALSE
FGD3	51871.1	42244.5	46019.6	50985.9	50983.2	58851	46712	53607	0.198628	0.146708	0.833546	50159.5	FALSE
SLC25A11	429432	374944	356911	416389	435833	430646	387096	427623	0.143648	0.146859	0.833099	407360	FALSE
TFCP2	16789.8	16930.3	16221.9	16578.2	18450.2	18667.9	16647	17899	0.104569	0.147332	0.831702	17273	FALSE
ABCB7	15807.4	12104.6	12109.7	15879.9	15297.4	15538.3	13341	15572	0.223122	0.147556	0.831044	14456.5	FALSE
TPM1	31591.4	19294.8	26032	34819.5	37945.5	28454.8	25639	33740	0.396095	0.147626	0.830836	29689.5	FALSE
STAT5B	11842.4	11903.6	12135	11972.8	12624	13091.2	11960	12563	0.0708851	0.147791	0.830352	12261.5	FALSE
HCFC2	2481.18	0	1654.58	2202.72	2873.7	3393.89	1379	2823	1.03426	0.147808	0.830301	2101	FALSE
HACD3	38951.4	32604.9	29226.4	37811.8	37987.4	41833.3	33594	39211	0.223039	0.147987	0.829776	36402.5	FALSE
SLC2A1	1174.94	845.365	320.655	1057.5	1392.75	1335.22	780	1262	0.693372	0.148437	0.828457	1021	FALSE
FBXO30	6434.31	13291.3	12530.6	8491.43	5869.8	4967.84	10752	6443	-0.738805	0.148768	0.827492	8597.5	FALSE
SNX3	362736	325996	322255	381951	343984	381528	336996	369154	0.131494	0.149115	0.826478	353075	FALSE
SEC11A	423097	360000	332190	423584	416921	418943	371762	419816	0.175377	0.149331	0.825849	395789	FALSE
N4BP1	5234.38	18371.2	14578.9	8192.42	4493.65	3114.07	12728	5267	-1.27305	0.149373	0.825727	8997.5	FALSE
RPN2	382675	352983	324878	376816	379366	413965	353512	390049	0.141896	0.149923	0.824133	371780	FALSE
VPS4A	34391.4	35093.3	38735.7	39873.7	37241.5	39535.9	36073	38884	0.108227	0.149939	0.824086	37478.5	FALSE
BCR	2126.11	3008.33	3315.67	2519.45	1964.35	1419.68	2817	1968	-0.517404	0.150001	0.823905	2392.5	FALSE
NLRC4	52824	44318.5	46458.5	54295.4	50457.4	53965.5	47867	52906	0.144403	0.15004	0.823792	50386.5	FALSE
ORMDL3	14168.5	45787.1	26859.5	21652.3	2971.34	3076.26	28938	9233	-1.64807	0.150191	0.823358	19085.5	FALSE
SNRPB2	84577	71235.9	78070.4	90186.6	85396.4	82241.6	77961	85942	0.140601	0.150216	0.823285	81951.5	FALSE
SOAT1	17363.7	14945.4	13074.3	17073.6	17132.1	17969.1	15128	17392	0.201188	0.150428	0.822671	16260	FALSE
RIC8A	48057.7	53731.2	50157.4	56024	53205.5	52966.7	50649	54065	0.0941785	0.150619	0.82212	52357	FALSE
HPCAL1	180127	188902	209876	209986	202572	225591	192968	212716	0.140567	0.150715	0.821842	202842	FALSE
ARSD	3268.35	2991.23	1886.26	3124.78	3997.8	5845.54	2715	4323	0.670834	0.150823	0.821532	3519	FALSE
TTC7A	9884.9	10234.7	10570.5	10035.8	14245.7	13245.2	10230	12509	0.290144	0.150874	0.821386	11369.5	FALSE
CSE1L	116345	117825	110397	156887	126665	121163	114856	134905	0.232122	0.151646	0.81917	124880	FALSE
ARSB	24126.6	20863	27658.4	32874.8	27410.2	26898.9	24216	29061	0.263139	0.15173	0.818929	26638.5	FALSE
ERLIN2	319575	281375	263977	308976	319565	328377	288309	318973	0.145817	0.151931	0.818353	303641	FALSE
TUT1	1143.4	1122.13	850.692	660.074	0	921.136	1039	527	-0.978769	0.152264	0.817401	783	FALSE
CYB561A3	7396.85	3659.14	7735.17	13851.4	9820.77	7329.24	6264	10334	0.72228	0.152283	0.817349	8299	FALSE
COPS7A	26801.3	33703.7	34580.9	30584.7	19729.1	23492.2	31695	24602	-0.365493	0.152606	0.816429	28148.5	FALSE
FCGRT	40615.8	17634	20242	41411.3	42756.6	34859.3	26164	39676	0.600677	0.152662	0.816268	32920	FALSE
SUGP1	5576.63	10140.6	9448.16	6066.51	6427.54	4612.45	8388	5702	-0.556896	0.152858	0.815713	7045	FALSE
ATP5MK	624822	585669	488777	679120	598436	677582	566423	651713	0.202357	0.152973	0.815385	609068	FALSE
PRKCI	0	0	129.916	626.308	0	740.356	43	456	3.39501	0.15315	0.814882	249.5	FALSE
C5orf24	0	1693.53	2097.44	344.676	0	0	1264	115	-3.45925	0.153208	0.814719	689.5	FALSE
GPR108	3341.01	5627.05	6659.4	4513.24	2613.4	1837.42	5209	2988	-0.801859	0.153256	0.814584	4098.5	FALSE
PDCD4	89578.5	40400.4	57059.3	81445.3	88623.4	96589.6	62346	88886	0.511659	0.1534	0.814175	75616	FALSE
NKAP	3728.87	3945.52	4087.53	4570.68	4616.16	7216.15	3921	5468	0.479835	0.153771	0.813125	4694.5	FALSE
HLA-A	746984	671243	792715	912546	830982	762400	736981	835309	0.180684	0.154057	0.81232	786145	FALSE
PPA2	147034	148044	159005	166981	162531	153502	151361	161005	0.089109	0.155266	0.808923	156183	FALSE
RPS26	724884	725129	662304	715086	514197	449385	704106	559556	-0.331509	0.155285	0.808871	631831	FALSE
STRN3	5582.3	11854.1	12764.8	7179.45	5724.45	4979.97	10067	5961	-0.755947	0.155307	0.808809	8014	FALSE
DSN1	6031.92	3343.6	7276.96	5409.73	0	0	5551	1803	-1.62211	0.155462	0.808376	3677	FALSE
CPVL	222057	119506	153925	203532	221872	235051	165163	220152	0.41461	0.155678	0.807772	192658	FALSE
NDUFA12	160592	138308	141523	172023	154935	158839	146808	161932	0.141464	0.155849	0.807296	154370	FALSE
CCPG1	6596.14	5410.06	7092.6	5996.1	4783.24	2827.31	6366	4536	-0.48917	0.156007	0.806856	5451	FALSE
TLR1	11375.2	10409.5	11838.4	11833.7	11847.2	12258.7	11208	11980	0.0961216	0.156577	0.805273	11594	FALSE
NSMCE4A	5335.96	6155.98	8687.85	5161.05	5196.51	4364.64	6727	4907	-0.454918	0.156592	0.80523	5817	FALSE
GPS2	503.857	1845.47	840.092	730.618	0	0	1063	244	-2.1261	0.156744	0.804809	653.5	FALSE
EHBP1	0	98.2295	113.984	22.3204	0	0	71	7	-3.24908	0.157277	0.803336	39	FALSE
SF3A2	43197.3	41890.2	48008.9	50225.8	45301.8	50995.2	44365	48841	0.138654	0.157464	0.802819	46603	FALSE
MIS12	9922.57	10396.7	8959.74	8574.05	8224.3	9508.95	9760	8769	-0.154404	0.157649	0.80231	9264.5	FALSE
TRIM28	151815	127076	142012	151115	156678	151671	140301	153155	0.126464	0.157692	0.802191	146728	FALSE
CD84	43861.1	18654.2	41855.1	61627.8	51373.7	42411.5	34790	51804	0.574395	0.15789	0.801647	43297	FALSE
SMARCA4	11948.5	15114.8	15550.4	13249.7	11616.7	10626.9	14205	11831	-0.263771	0.157896	0.80163	13018	FALSE
XPA	0	1618.51	1393.08	1863.95	2393.09	1634.85	1004	1964	0.968205	0.157946	0.801491	1484	FALSE
TMEM205	236058	194544	187470	245017	218384	246829	206024	236743	0.200511	0.15813	0.800987	221384	FALSE
SMARCC2	45163.9	49581.1	51283	55304	54533.5	49537.2	48676	53125	0.126178	0.158178	0.800854	50900.5	FALSE
DIP2A	3752.94	3612.35	3678.9	4045.14	0	0	3681	1348	-1.44903	0.158784	0.799193	2514.5	FALSE
ADA2	179457	59869.8	110514	167681	185632	178305	116614	177206	0.603691	0.158879	0.798935	146910	FALSE
KIF15	368.517	535.087	0	348.378	867.129	1037.85	301	751	1.31831	0.15948	0.797295	526	FALSE
MRPS24	0	9315.81	10568.9	13750.1	12000	11702.6	6628	12484	0.91341	0.159581	0.797019	9556	FALSE
PWP2	8267.13	6016.31	6772.65	7590.73	8672.59	8691.26	7019	8318	0.245067	0.16022	0.795283	7668.5	FALSE
SLC11A2	965.597	2506.39	2710.48	0	1424.19	1136.42	2061	854	-1.2717	0.160453	0.794652	1457.5	FALSE
DAPP1	18440.1	10173.4	16000.6	18713.9	18635.2	28906.7	14871	22085	0.570547	0.161068	0.79299	18478	FALSE
LLPH	7754.42	13355.5	14542	10267.7	6974.31	5162.74	11884	7468	-0.670175	0.161099	0.792908	9676	FALSE
HSD17B11	427322	306384	290126	385313	433066	449250	341277	422543	0.308154	0.161199	0.792638	381910	FALSE
DGUOK	10320.9	10169.2	10179.2	10105.1	11485.7	11987	10223	11193	0.130712	0.161205	0.79262	10708	FALSE
USP27X;USP22;USP22	1736.99	1257.05	1495.17	1622.3	0	0	1496	541	-1.46842	0.162081	0.790269	1018.5	FALSE
RNF130	0	2163.81	2948.43	3576.01	4124.51	2531	1704	3411	1.00099	0.162425	0.789347	2557.5	FALSE
ITGA2B	25170.6	11263.7	15486.2	20727.9	27438.7	28042.8	17307	25403	0.553665	0.162609	0.788856	21355	FALSE
RPS6KA3	122380	114028	111415	120785	120311	126538	115941	122545	0.0799169	0.162725	0.788545	119243	FALSE
VRK1	63818	65893.1	62408.3	71101	64180.7	68376.7	64040	67886	0.0841481	0.162951	0.787942	65963	FALSE
FCHSD2	11484.7	14277.2	15911.7	14358.6	5458.61	4139.83	13891	7986	-0.798684	0.163014	0.787774	10938.5	FALSE
SLC25A46	2120.25	5928.18	7638.51	4438.43	0	0	5229	1479	-1.82144	0.163818	0.78564	3354	FALSE
F8A1	13547	17659	17306.8	19873.7	17171.6	19428.7	16171	18825	0.219221	0.163983	0.7852	17498	FALSE
PTGES2	39338.2	38189.6	39142.2	47127.7	41648.8	39552	38890	42776	0.137408	0.16437	0.784178	40833	FALSE
RALY	609628	488177	464529	586793	580955	650027	520778	605925	0.218471	0.164395	0.784111	563352	FALSE
NEMF	14622.5	13198.8	14694.7	16390.7	14339.7	15747.6	14172	15493	0.128542	0.164489	0.783862	14832.5	FALSE
UBXN1	72037.9	76549.9	78075.5	75519.2	64593.9	67529.8	75554	69214	-0.126446	0.164738	0.783205	72384	FALSE
SMPDL3A	0	9767.45	13713.5	2346.35	0	0	7827	782	-3.323	0.164847	0.782918	4304.5	FALSE
RGS3	2715.02	4245.07	3478.91	3261.8	2182.16	1950.04	3480	2465	-0.497557	0.165251	0.781855	2972.5	FALSE
ACP3	39577.6	21468.6	26266.5	38590.2	38216.1	38067.2	29104	38291	0.395783	0.165258	0.781837	33697.5	FALSE
LCN2	17834.3	10658.3	11419.8	16635.1	20232.9	16269.5	13304	17713	0.412893	0.16566	0.780782	15508.5	FALSE
LAMTOR4	307316	331980	313733	382347	360722	316004	317676	353024	0.15221	0.165802	0.780409	335350	FALSE
MIPEP	6455.83	2485.39	7577.91	3889.64	2661.93	1180.61	5506	2577	-1.09519	0.166081	0.779679	4041.5	FALSE
HLA-DMB	40996.2	4977.17	21500	37337.4	45226	39042.8	22491	40535	0.849827	0.166441	0.77874	31513	FALSE
TPD52	9189.96	10067.3	10635.6	9663.88	8244.94	9009.15	9964	8973	-0.151231	0.166596	0.778336	9468.5	FALSE
EXOSC7	41826.1	40852.2	45327.6	39198	21025.3	37577.2	42669	32600	-0.388297	0.166599	0.778327	37634.5	FALSE
MBOAT1	4051.48	3010.3	0	4573.49	4183.62	4486.3	2354	4414	0.907171	0.16662	0.778273	3384	FALSE
DHODH	38077.8	32622.1	30872.2	35805.7	38708	39363.6	33857	37959	0.164976	0.166647	0.778202	35908	FALSE
MFN2	27211.2	21744.1	27119.4	27595.5	30397.4	28195.2	25358	28729	0.180072	0.166819	0.777756	27043.5	FALSE
PITRM1	38111.8	37991.8	42620.9	45027.3	43285.6	40550.5	39575	42954	0.118225	0.167085	0.777062	41264.5	FALSE
ALG1	60323.2	39948.1	23754	51674.3	60626.2	77273.5	41342	63191	0.612127	0.167307	0.776485	52266.5	FALSE
TM9SF1	6463.1	5293.85	6758.73	6260.91	7860.73	8011.2	6172	7378	0.257441	0.1678	0.775209	6775	FALSE
CHRNE	835.145	1271.14	1120.17	1165.24	0	0	1075	388	-1.46932	0.168203	0.774166	731.5	FALSE
ALG6	11614.7	9179.6	6222.42	11431.5	11647	11811	9006	11630	0.36894	0.168437	0.773564	10318	FALSE
ACOT13	80206.2	83963.2	80237.6	105486	93854	81085.2	81469	93475	0.19833	0.168696	0.772896	87472	FALSE
WDR55	10968.2	8833.49	9680.11	11303.3	10561.9	10920.1	9827	10928	0.153224	0.168781	0.772677	10377.5	FALSE
MRM3	0	0	2338.5	2569.72	2398.16	1581.82	780	2183	1.48585	0.168811	0.772599	1481.5	FALSE
SUCLG2	174832	159562	149929	174647	171563	174990	161441	173733	0.105868	0.168916	0.77233	167587	FALSE
SIGLEC9	103723	108405	111810	102776	93905.8	105797	107979	100826	-0.0988837	0.169172	0.771673	104402	FALSE
CMC1	30599.6	37598.6	41271.5	43432.8	43295.2	39656.5	36490	42128	0.207288	0.169188	0.77163	39309	FALSE
NFRKB	3449.03	7657.56	2719.63	5531.03	8484.63	9855.68	4609	7957	0.787873	0.169252	0.771467	6283	FALSE
TOR1A	52051.5	40763.7	47320.2	52387	52600.9	51649.1	46712	52212	0.160604	0.169392	0.771107	49462	FALSE
NDUFA11	191578	146823	145730	187229	184459	188540	161377	186743	0.210617	0.169419	0.771037	174060	FALSE
PTPRO	3951.45	4706.33	5402.39	4458.68	3603.78	3127.41	4687	3730	-0.329421	0.169718	0.770273	4208.5	FALSE
NDUFB3	256530	182191	171414	231421	249528	284569	203378	255173	0.327308	0.169791	0.770085	229276	FALSE
PRPF39	15366.2	12825.3	13206.6	14013.7	16387.7	17505	13799	15969	0.210654	0.170036	0.769458	14884	FALSE
GGH	273466	191468	220254	281415	254549	276533	228396	270832	0.245863	0.170095	0.769309	249614	FALSE
ABCD4	1745.89	959.61	1149.76	1041.72	399.812	882.529	1285	775	-0.73018	0.170123	0.769237	1030	FALSE
MED19	849.676	2384.4	1590.94	1489.75	0	0	1608	497	-1.69546	0.170153	0.76916	1052.5	FALSE
RALA	33304.8	28941.3	26610.2	31994.8	32950.1	40264.4	29619	35070	0.243716	0.170515	0.768238	32344.5	FALSE
SON	23942.8	19569.8	23128.8	22946.9	26235.1	26029.7	22214	25071	0.174538	0.170676	0.767829	23642.5	FALSE
PLXDC2	7702.92	1248.17	6254.55	10085.1	7224.18	8510.45	5069	8607	0.763867	0.17097	0.767079	6838	FALSE
RDH13	3648.56	3390.95	3613.99	3084.1	2254.54	3473.98	3551	2938	-0.273685	0.17122	0.766444	3244.5	FALSE
NSL1	13380.3	11875.4	11481.7	13858.6	13436.9	12750.1	12246	13349	0.124394	0.171394	0.766004	12797.5	FALSE
MSI2	3942.94	4325.23	3382.73	2033.35	4033.42	1531.03	3884	2533	-0.616788	0.171403	0.765982	3208.5	FALSE
TAF9	19187.1	13351.5	16815.1	20035.6	19590.9	18488.9	16451	19372	0.235762	0.171541	0.765633	17911.5	FALSE
USP3	32353.2	30798.9	31143	32116.9	32026.6	33534.5	31432	32559	0.0508509	0.171935	0.764635	31995.5	FALSE
RNGTT	5989.51	4916.71	6409.72	4789.84	4838.81	5318.43	5772	4982	-0.212237	0.172071	0.764293	5377	FALSE
C15orf40	3470.93	12377.4	10787.7	0	6445.41	3668.69	8879	3371	-1.39701	0.172233	0.763885	6125	FALSE
ABCB8	8696.55	8833.76	7049.91	11407.7	9348.7	8745.75	8193	9834	0.263322	0.172431	0.763385	9013.5	FALSE
SAMHD1	1366430	1446780	1482930	1640610	1450790	1528110	1432047	1539837	0.104699	0.172487	0.763242	1485942	FALSE
PDIA6	896403	920776	789096	956496	936575	920888	868758	937986	0.110612	0.172541	0.763108	903372	FALSE
ATP5F1A	1839810	1534130	1495750	1728610	1818920	1953610	1623230	1833713	0.175901	0.172726	0.762642	1.72847e+06	FALSE
GNAS	66152.4	65032.7	69502.9	82158.6	71628.1	68502.2	66896	74096	0.147482	0.172731	0.762629	70496	FALSE
EXOC1	21628.4	20539	22551.8	23799.8	22556	22158.1	21573	22838	0.0822029	0.172896	0.762215	22205.5	FALSE
PIP5K1A	4750.95	11774.3	11726.7	6307.88	5127.06	5047.26	9417	5494	-0.777442	0.172984	0.761995	7455.5	FALSE
ARMC10	26343.2	28104.8	27169.6	26037.7	26814.4	24327.6	27206	25727	-0.0806589	0.173169	0.76153	26466.5	FALSE
UBXN6	15598.8	12510.3	12927.6	17772.2	15216.7	14746	13679	15912	0.21813	0.173256	0.761313	14795.5	FALSE
MIEF1	4320.66	1396.24	2458.11	3184.05	6347.72	4852.33	2725	4795	0.815183	0.173424	0.76089	3760	FALSE
SCCPDH	138104	96903.3	98579.5	125756	135012	145089	111196	135286	0.282909	0.173696	0.76021	123241	FALSE
NFKBIB	2487.08	2177.49	4735.52	3989.11	4615.29	5097.74	3133	4567	0.543655	0.1737	0.760201	3850	FALSE
SLC35B2	10060.3	7224.23	7588.99	8971.68	10677.2	10340.7	8291	9997	0.269851	0.173866	0.759786	9144	FALSE
BCL7B	27450.7	29945.6	29235.2	26047.6	26640.9	28618.5	28877	27102	-0.0915121	0.173958	0.759555	27989.5	FALSE
SRM	104482	89059.6	90299.2	98446.4	104589	113393	94614	105476	0.156797	0.174082	0.759245	100045	FALSE
RAB43	44670.4	40793	42058.8	46060.8	47592.4	42828.6	42507	45494	0.0979602	0.174209	0.758929	44000.5	FALSE
ERCC3	9046.94	10166.9	9300.97	10504.3	9795.18	10174.4	9505	10158	0.0958618	0.174571	0.758027	9831.5	FALSE
MAGT1	101425	77403.2	81490.6	101568	96296.2	99936.6	86773	99267	0.194068	0.174742	0.757604	93020	FALSE
ATP2A2	168876	166919	177880	203081	179983	175762	171225	186275	0.121543	0.174863	0.757302	178750	FALSE
AQP9	0	71357.7	40098.8	7952.78	0	708.775	37152	2887	-3.68571	0.174953	0.757078	20019.5	FALSE
LIMK1	5251.64	2642.26	5484.54	7127.41	5463.26	5913.1	4459	6168	0.467909	0.175077	0.75677	5313.5	FALSE
GIMAP2	4138.46	2844.39	3724.93	3316.85	7743.1	6364.36	3569	5808	0.702442	0.175616	0.755436	4688.5	FALSE
MICOS10	46754.8	55356.6	50860.6	75426	58042.4	54069.6	50991	62513	0.293915	0.17571	0.755204	56752	FALSE
HAVCR2	2235.99	0	3196.37	4233.11	2559.03	3953.26	1811	3582	0.984068	0.176128	0.754172	2696.5	FALSE
TET2	401.01	472.99	703.518	509.574	213.174	0	526	241	-1.12609	0.176191	0.754017	383.5	FALSE
SBF2	914.655	437.511	915.772	348.44	596.484	464.79	756	470	-0.685979	0.176692	0.752783	613	FALSE
ATP2A3	61578.6	50711.5	50136.9	59146.9	59761.8	62487	54142	60465	0.159349	0.176819	0.752472	57303.5	FALSE
TNIP1	10657.3	31556.8	27470.4	16675.1	10284.7	9386.24	23228	12115	-0.93904	0.177265	0.751378	17671.5	FALSE
CPSF3	32833.5	32588.8	33686.8	36441.4	34416.5	33185.9	33036	34681	0.0701016	0.177275	0.751353	33858.5	FALSE
MRPS17	30142.4	29687.6	28413.8	30364.9	36196.6	31055.2	29415	32539	0.145633	0.177414	0.751011	30977	FALSE
SMARCAD1	1559.3	1074.72	1519.49	1701.03	1522.09	2260.98	1385	1828	0.400924	0.177537	0.750712	1606.5	FALSE
NPRL3	2585.36	3715.49	2998.1	2364.46	2575.54	0	3100	1647	-0.912557	0.177574	0.750621	2373.5	FALSE
TLR4	1838.51	752.101	1604.41	1990.52	1778.5	2113.09	1398	1961	0.487656	0.177707	0.750295	1679.5	FALSE
ACOD1	0	135603	68053.3	11018.5	0	0	67885	3673	-4.20814	0.177766	0.750151	35779	FALSE
PDLIM1	16845.5	19683.8	19740.2	21895.1	23561.5	18928.6	18757	21462	0.194376	0.178087	0.749368	20109.5	FALSE
TBC1D10C	26269.8	25012.7	22365.2	25808.9	26975.7	32689.2	24549	28491	0.214842	0.178275	0.74891	26520	FALSE
RFC1	4917.63	3887.19	4180.62	4496.2	5296.83	5099.23	4328	4964	0.197668	0.178297	0.748856	4646	FALSE
MT-ND5	20733.4	13698.1	13652.2	21196.6	19564.1	19208.7	16028	19990	0.318679	0.178503	0.748355	18009	FALSE
ZNF574	1986.32	986	1235.52	843.459	0	1140.41	1403	661	-1.08476	0.178599	0.748121	1032	FALSE
C1QBP	334492	285844	279225	305573	352246	400686	299854	352835	0.234735	0.178607	0.748102	326344	FALSE
ATP13A3	3645.92	40368.9	29174.6	10338.6	5654.38	3083.66	24396	6359	-1.93983	0.178634	0.748035	15377.5	FALSE
OXCT1	51211.5	50455	46554.8	53870.5	53235.4	50138.9	49407	52415	0.0852595	0.178695	0.747889	50911	FALSE
ABCF3	21519.9	16455.9	19383.7	22176.3	21809.4	20812.5	19120	21599	0.175921	0.178905	0.747377	20359.5	FALSE
AK4	36515	99719.8	97080.8	48905.5	41394.4	41524.2	77772	43941	-0.823669	0.179034	0.747066	60856.5	FALSE
PEX3	3569.37	3913.31	3279.33	3715.43	3964.72	4282.23	3587	3987	0.152557	0.179054	0.747015	3787	FALSE
ZGPAT	4955.87	10837	7404.67	5234.71	5092.31	4468.03	7733	4932	-0.648857	0.179133	0.746825	6332.5	FALSE
ATG16L1	3420.02	4882.65	4391.76	4024.03	0	2563.15	4231	2196	-0.946463	0.179315	0.746384	3213.5	FALSE
MED14	6290.44	6077.07	6207.51	6553.95	6894.22	6177.84	6192	6542	0.0794031	0.180155	0.744354	6367	FALSE
FCSK	9362.56	13814.9	14763.8	13703.8	0	1811.76	12647	5172	-1.29005	0.180159	0.744345	8909.5	FALSE
PLAU	0	7586.16	3324.4	222.73	0	0	3637	74	-5.61429	0.180173	0.744309	1855.5	FALSE
YIPF5	3350.15	4764.71	4661.04	4168.99	0	2336.72	4259	2169	-0.973647	0.180356	0.74387	3214	FALSE
EXOSC3	13487	17038	20941.2	14302.5	14501.7	9919.79	17155	12908	-0.410398	0.180432	0.743687	15031.5	FALSE
FGG	30034.8	7522.94	13626.5	25141.9	28942.4	30750.7	17061	28278	0.72896	0.180444	0.743658	22669.5	FALSE
ACVR1	2106.15	5185.84	4388.75	2486.7	2558.7	2096.89	3894	2381	-0.709673	0.180586	0.743316	3137.5	FALSE
HDAC4	2083.69	2809.28	2493.5	2429.71	1771.01	1354.24	2462	1852	-0.411109	0.180683	0.743083	2157	FALSE
ITPR1	9458.83	7520.07	7757.63	10109.5	9302.85	8811.09	8246	9408	0.190251	0.180954	0.742432	8827	FALSE
GNB4	42251.2	54065.4	50200.6	54664.1	54400.5	54316.9	48839	54461	0.157175	0.181469	0.741197	51650	FALSE
TMT1B	11076.2	11463.7	9142.11	12594.9	11506.5	11484.8	10561	11862	0.167654	0.181758	0.740506	11211.5	FALSE
DNAJA3	19688.6	16218.9	14802.8	19152.2	18831.7	19926.8	16903	19304	0.191551	0.18188	0.740215	18103.5	FALSE
GLIPR2	832637	755823	738552	814596	810079	875921	775671	833532	0.103793	0.182076	0.739747	804602	FALSE
STT3A	152852	122268	119701	144760	146598	159867	131607	150408	0.192648	0.182256	0.739318	141008	FALSE
DNAJA4	0	14966.8	11389.4	3735.15	0	0	8785	1245	-2.8189	0.182509	0.738715	5015	FALSE
ATP1B1	10978.4	5939.51	14481.2	16831.4	14669.8	13013.3	10466	14838	0.503552	0.182546	0.738628	12652	FALSE
GPAA1	23943.1	21212.5	18832.1	22472.1	24476	25167.1	21329	24038	0.172509	0.182799	0.738025	22683.5	FALSE
SLMAP	5380.82	6741.48	6510.91	5963.04	4990.37	5199.85	6211	5384	-0.206051	0.183005	0.737536	5797.5	FALSE
RAB7B	7647.5	0	14325.2	16169.9	15967.7	11247.5	7324	14462	0.981487	0.183212	0.737045	10893	FALSE
CLPX	14383.5	14075.6	16751.8	17990.8	17495.9	15359.9	15070	16949	0.169481	0.183311	0.736812	16009.5	FALSE
TGFB1	55618.3	30609.4	49986.4	56366.7	57095.6	59561.9	45405	57675	0.345098	0.183344	0.736733	51540	FALSE
KIFBP	6638.13	10258.5	9069.95	8228.27	4713.37	5868.53	8656	6270	-0.465143	0.183452	0.736479	7463	FALSE
GUSB	114313	57834	73705.3	100302	110314	121440	81951	110685	0.433635	0.183529	0.736296	96318	FALSE
PCYOX1	55319.5	41893.9	42506.9	52911.1	53693.3	54288.4	46573	53631	0.203558	0.18357	0.736198	50102	FALSE
CD9	80594.8	3004.99	34011.7	64571	84311.7	81273.7	39204	76719	0.968586	0.183683	0.73593	57961.5	FALSE
ABHD17B	17087.2	12187.8	14700.1	16344.2	18439.8	16685.9	14658	17157	0.227042	0.183712	0.735862	15907.5	FALSE
GXYLT1	3412.87	4071.86	3536.44	3715.6	2716.89	2704.63	3674	3046	-0.270466	0.18376	0.73575	3360	FALSE
SETD7	6662.97	5814.69	5841.59	8214.54	7419.4	6032.67	6106	7222	0.242113	0.183993	0.735199	6664	FALSE
GEMIN2	0	2405.98	2154.91	2359.65	3901.85	2626.94	1520	2963	0.962615	0.18413	0.734876	2241.5	FALSE
ATP7A	186.465	360.347	371.679	324.432	0	0	306	108	-1.50135	0.184515	0.733968	207	FALSE
TIMM29	8882.57	8847.64	8550.62	8215.3	8719.28	7326.92	8760	8087	-0.115342	0.18462	0.733721	8423.5	FALSE
CXCL8	0	180885	116779	32452.8	6825.41	0	99221	13093	-2.92188	0.185063	0.73268	56157	FALSE
NUDT4	22342.1	22764.3	27251.1	27491.1	25080.8	31443.4	24119	28005	0.21551	0.185088	0.732622	26062	FALSE
MLEC	236800	193608	178532	218120	233718	256185	202980	236008	0.217496	0.185193	0.732377	219494	FALSE
PCCA	19705.5	17595	18176.8	21172.3	21994.9	18371	18492	20513	0.149585	0.185379	0.731939	19502.5	FALSE
CHMP2A	184409	175149	174108	178058	189989	190845	177889	186297	0.0666324	0.185683	0.731229	182093	FALSE
DNAAF10	1711.77	2555.41	2521.48	2077.31	1477.17	0	2263	1185	-0.933488	0.186001	0.730485	1724	FALSE
EEFSEC	56579.7	49817.8	54409	58849.2	54429.3	60165.9	53602	57815	0.109148	0.186122	0.730202	55708.5	FALSE
RETSAT	2065.92	2989.94	2348.13	2781.97	0	0	2468	927	-1.4122	0.186247	0.729911	1697.5	FALSE
GTF2E2	8141.24	10640.8	10486.4	9287.54	7234.44	2771.51	9756	6431	-0.601232	0.186256	0.729891	8093.5	FALSE
MT2A	0	181992	192073	57999.4	4775.19	0	124688	20925	-2.57504	0.186295	0.729798	72806.5	FALSE
NDUFS6	55779.1	58830.4	57157.3	61586	68898.3	57617.4	57256	62701	0.131062	0.186539	0.729231	59978.5	FALSE
DENND4C	3565.46	4160.38	4746.12	4027.23	3264.82	2937.67	4157	3410	-0.285922	0.186555	0.729192	3783.5	FALSE
RYBP	3538.19	9054.7	6819.4	4665	3523.62	3315.87	6471	3835	-0.754773	0.186651	0.72897	5153	FALSE
DNAJB11	133924	130885	130802	149199	138455	132183	131870	139946	0.0857468	0.186664	0.728939	135908	FALSE
UQCRH	107859	113310	172524	156224	162661	178706	131231	165864	0.337889	0.186671	0.728923	148548	FALSE
NDUFC2	211898	161869	148941	199813	197211	230867	174236	209297	0.264509	0.186741	0.728761	191766	FALSE
TFEC	2691.47	2618.3	2578.82	3412.28	2831.2	2700.79	2630	2981	0.181196	0.186806	0.728609	2805.5	FALSE
PHB2	1063130	798418	748356	988460	1014320	1100460	869968	1034413	0.249779	0.186816	0.728586	952190	FALSE
HDHD3	12968.6	8138.02	14964.3	9844.66	0	8585.73	12024	6143	-0.96875	0.187004	0.72815	9083.5	FALSE
TRIOBP	6915.15	5334.22	5403.95	5197.77	4741.53	5157.88	5884	5032	-0.22566	0.187109	0.727905	5458	FALSE
KIN	13744.5	13522.9	12724.2	13488	10637.7	7522.61	13331	10549	-0.337569	0.187271	0.72753	11940	FALSE
MAP3K6	2035.61	1756.8	1329.61	0	1031.54	1625.06	1707	886	-0.947132	0.187303	0.727454	1296.5	FALSE
RPL36AL	75891.4	103187	109179	92727.6	68593.3	56569.1	96086	72630	-0.403758	0.18732	0.727415	84358	FALSE
WIPI1	0	1381.66	2136.36	453.076	0	0	1173	151	-2.95694	0.187548	0.726887	662	FALSE
BPI	4984.83	3062.09	3241.76	4538.42	6077.52	4499.6	3763	5039	0.421156	0.187675	0.726594	4401	FALSE
DDX23	57439.1	54750.3	57578.5	64766.4	60190.4	56726.9	56589	60561	0.0978653	0.187804	0.726295	58575	FALSE
B4GALT1	13877.5	31516.4	22571.7	16762.5	13943.3	12238.5	22655	14315	-0.662338	0.188016	0.725805	18485	FALSE
BORCS6	15996.8	19857.1	21907.2	24271.7	22073.3	20894.3	19254	22413	0.219206	0.188509	0.724667	20833.5	FALSE
MAP3K2	8395.04	5471.19	5968.49	7303.15	8344.92	9219.32	6612	8289	0.326227	0.188514	0.724657	7450.5	FALSE
NPRL2	599.237	0	709.653	403.003	1351.94	1465.49	436	1073	1.29891	0.188638	0.72437	754.5	FALSE
TOMM40L	5762.28	2766.17	2638.15	5485.92	4563.85	7137.76	3722	5729	0.622172	0.188735	0.724148	4725.5	FALSE
TOP1	112867	134738	126080	118254	113746	108901	124562	113634	-0.13247	0.188866	0.723847	119098	FALSE
FGB	42259.3	9064.31	18258	34489.9	41935.3	41473.1	23194	39299	0.760765	0.188938	0.723681	31246.5	FALSE
BAG1	10320.5	10928.9	10792.5	9092.64	8072.17	10884.4	10681	9350	-0.192	0.189262	0.722938	10015.5	FALSE
TBC1D9	4965.51	11868.2	15489.4	6803.99	5488.47	5218.67	10774	5837	-0.884294	0.189318	0.722808	8305.5	FALSE
AIFM2	0	12657.1	11227.4	2670.63	1885.27	0	7962	1519	-2.39027	0.189433	0.722545	4740.5	FALSE
HEATR6	1191.8	1435.9	1867.34	1440.44	968.563	675.183	1498	1028	-0.543444	0.189449	0.722507	1263	FALSE
DENND5A	845.458	6252.62	5468.48	1873.74	989.814	1616.17	4189	1493	-1.48811	0.189499	0.722394	2841	FALSE
BPNT2	17248.2	9910.65	12829.5	16914.4	16634.1	16554.5	13329	16701	0.325317	0.189549	0.722278	15015	FALSE
MAP2K7	12752.9	10804.6	9002.21	13870.3	11562.7	13193.9	10853	12876	0.246518	0.189642	0.722065	11864.5	FALSE
HARS2	13720.6	11761.1	12741.7	15089.4	12848.8	14413.4	12741	14117	0.14796	0.189663	0.722018	13429	FALSE
COG4	12702.1	12077	13585.1	14797.6	12832	14171.7	12788	13934	0.123787	0.189823	0.721651	13361	FALSE
FCN1	386297	82236.1	164526	318967	381840	371487	211020	357431	0.760288	0.190011	0.721222	284226	FALSE
HIVEP2	0	1764.34	1080.72	353.205	0	0	948	118	-3.00988	0.190074	0.721078	533	FALSE
SSR3	38562.6	44373.7	41273.2	44014.7	24264.1	17683.7	41403	28654	-0.530996	0.190081	0.72106	35028.5	FALSE
DHRS9	11708.1	0	0	8768.28	9968.27	11930.7	3903	10222	1.38919	0.19016	0.72088	7062.5	FALSE
ADI1	28668.5	12295.2	23241.1	28603.8	27405.1	31785.4	21402	29265	0.451446	0.190161	0.720879	25333.5	FALSE
RPS6KA4	20287.6	11344.7	10648.7	17807.4	18049.6	23623.4	14094	19827	0.492405	0.19024	0.720698	16960.5	FALSE
NUP205	30170	29929.6	27408.2	32257.2	29500.9	31437.3	29169	31065	0.0908471	0.190246	0.720685	30117	FALSE
BICRAL	343.16	0	248.312	328.973	333.691	443.724	197	369	0.903476	0.19033	0.720493	283	FALSE
RPS6KA5	12453.8	5566.44	7270.56	11181.5	11372.2	12816.9	8430	11790	0.483938	0.190564	0.719958	10110	FALSE
FLVCR2	1720.99	1874.25	1947.13	2558.06	2271.85	1800.95	1847	2210	0.258693	0.190666	0.719726	2028.5	FALSE
NR3C1	10521.5	33208.4	20640.1	11751.2	11779.1	9689.3	21457	11073	-0.954354	0.190675	0.719706	16265	FALSE
C9orf72	19710.8	21221.9	21752.6	20442.6	19646.2	19293.1	20895	19794	-0.0781039	0.190701	0.719647	20344.5	FALSE
RPS5	633282	781818	780027	795980	793819	857679	731709	815826	0.156991	0.190882	0.719234	773768	FALSE
ERLEC1	9444.26	12185.5	13346.8	11452.2	21344.7	16725.9	11659	16508	0.501704	0.190897	0.7192	14083.5	FALSE
BMS1	3028.63	2371.3	4240.98	3497.16	4782.47	4545.74	3214	4275	0.411759	0.191007	0.718952	3744.5	FALSE
TMEM106A	3248.91	14980.2	9877.45	7869.19	0	0	9369	2623	-1.83662	0.191044	0.718868	5996	FALSE
ATP2B4	16727.5	16403.6	14079	17065.2	16570.5	20120.5	15737	17919	0.187336	0.191176	0.718567	16828	FALSE
DNAJC19	38273.9	25719.6	27131.8	27734.9	15874.3	22766	30375	22125	-0.457207	0.191352	0.718167	26250	FALSE
ZER1	1504.52	2055.41	1522.95	1395.64	0	1360.75	1694	919	-0.882866	0.191353	0.718165	1306.5	FALSE
MAP1LC3A	0	24066	19045.1	6920.51	0	0	14370	2307	-2.63911	0.191528	0.717767	8338.5	FALSE
LSM1	13202.1	31994.5	31007.4	26141.4	0	0	25401	8714	-1.54353	0.191881	0.716969	17057.5	FALSE
AATF	3423.16	2116.53	2097.84	3126.19	3028.58	4248.67	2546	3468	0.445883	0.191926	0.716865	3007	FALSE
TRRAP	15665.2	12634.3	15666.2	17328.8	16331.9	15606	14655	16422	0.164234	0.192023	0.716648	15538.5	FALSE
FNBP4	2396.42	4009.57	3900.09	3175.05	2230.06	1790.23	3435	2398	-0.518361	0.19213	0.716404	2916.5	FALSE
ZNG1F;ZNG1C;ZNG1C;ZNG1E;ZNG1B;ZNG1A	6872.59	5718.84	7500.64	8274.29	7307.41	7366.4	6697	7649	0.191749	0.192693	0.715133	7173	FALSE
NASP	54664.1	53448.7	58171.2	49727	50175.6	55470.2	55428	51791	-0.0979154	0.19278	0.714938	53609.5	FALSE
BCAT1	5794.8	25360.6	18183.5	9377.92	7709.51	4678.78	16446	7255	-1.18064	0.192936	0.714587	11850.5	FALSE
ARFGEF2	19598.5	18693.2	18889.4	20457.4	19483.6	19335	19060	19759	0.0519097	0.193	0.714442	19409.5	FALSE
MAP3K1	1364.27	2292.65	1836.28	830.052	1612.08	1387.72	1831	1277	-0.520358	0.193153	0.714098	1554	FALSE
CPSF1	22900.8	23677.8	22107.6	25187.1	24440.2	22883.9	22895	24170	0.0781836	0.193169	0.714062	23532.5	FALSE
SLC26A6	0	1140.6	614.484	0	0	183.725	585	61	-3.25592	0.193215	0.71396	323	FALSE
SYK	270766	262862	269539	285256	265439	296198	267722	282298	0.0764797	0.193299	0.71377	275010	FALSE
MTFR1L	9735.76	7378.57	9859.16	12161.3	8842.09	14133.5	8991	11712	0.381444	0.193329	0.713704	10351.5	FALSE
CALD1	931.741	250.778	689.966	840.621	1101.5	930.54	624	958	0.617434	0.193407	0.713528	791	FALSE
CYLD	6147.79	3850.89	7657.83	7009.88	7743.73	8431.63	5886	7728	0.393006	0.193499	0.713321	6807	FALSE
RDH14	6480.98	7687.58	7139.87	8500.88	8790.64	7037.15	7103	8110	0.191233	0.193646	0.712991	7606.5	FALSE
FGA	24434.6	4875	7711.42	18367.7	23542.2	25218.7	12340	22376	0.858583	0.194217	0.711712	17358	FALSE
MGST3	523172	458354	421471	510055	499336	550305	467666	519899	0.152753	0.194287	0.711557	493782	FALSE
NAAA	17540.6	12026.7	14812.8	22073.5	16667.8	16799.2	14793	18514	0.323627	0.194299	0.71153	16653.5	FALSE
VPS37A	8763.01	13470	12152.5	9577.39	7545.9	9873.35	11462	8999	-0.349021	0.194345	0.711426	10230.5	FALSE
RIN3	32250.2	31787.1	27603.9	28968.4	28438.6	23168.6	30547	26859	-0.185653	0.194416	0.711269	28703	FALSE
CD48	105399	229974	177056	126617	102732	111488	170810	113612	-0.58827	0.194748	0.710528	142211	FALSE
STAT6	66417.3	54576.3	58954.6	66222.5	64290.6	65793.5	59983	65436	0.125527	0.194849	0.710303	62709.5	FALSE
ELMO2	52997.1	62828.4	59742	65115.3	61391.4	63505.4	58523	63337	0.114065	0.194948	0.710081	60930	FALSE
GIMAP1	243129	202367	193233	221436	244491	284347	212910	250091	0.232214	0.195288	0.709325	231500	FALSE
PARVB	15594.6	10204.8	16741.4	16558.4	18693.5	17136.1	14180	17463	0.300389	0.195381	0.709118	15821.5	FALSE
TBPL1	8065.48	6472.14	9186.03	10424.2	7938.21	11431	7908	9931	0.328667	0.195391	0.709096	8919.5	FALSE
UBA3	25427.5	42407.5	48392.4	37763	17305.1	14017.8	38742	23029	-0.750487	0.195559	0.708722	30885.5	FALSE
LRRC40	48580.5	43942.4	40999.7	49685.7	47386.1	47336.4	44508	48136	0.113069	0.195721	0.708363	46322	FALSE
GPR84	0	24858.3	15351.1	4077.46	1986.51	0	13403	2021	-2.7292	0.195768	0.708259	7712	FALSE
CYTH2	1939.55	3235.87	2400.16	2835.75	0	0	2525	945	-1.41763	0.195804	0.708179	1735	FALSE
GAN	11088.1	11115	13339.9	13665	0	1393.26	11848	5019	-1.23901	0.196058	0.707616	8433.5	FALSE
BRD9	0	1818.75	1243.89	0	0	466.836	1021	156	-2.71379	0.196462	0.706722	588.5	FALSE
UQCR10	587471	441099	413554	548357	558603	593436	480708	566799	0.237676	0.196887	0.705783	523754	FALSE
PIGS	26739.6	21614.2	21723.6	24433.5	26519	30283.2	23359	27079	0.213165	0.196992	0.705552	25219	FALSE
MMGT1	31019.3	23262.5	26680.3	31010.5	31019.8	29576.5	26987	30536	0.178208	0.197003	0.705526	28761.5	FALSE
CCAR1	40275.5	39220.1	34863	41589.7	39213.1	42457.8	38120	41087	0.108147	0.197035	0.705456	39603.5	FALSE
DARS1	306317	301962	307439	336066	303782	319774	305239	319874	0.0675629	0.197081	0.705355	312556	FALSE
CASP12	0	5001.08	4870.64	0	22226.1	25979.1	3291	16068	2.28782	0.197315	0.704841	9679.5	FALSE
RBBP6	2153.44	3815.34	2405.32	2447.46	1459.19	1704.36	2791	1870	-0.577674	0.197395	0.704664	2330.5	FALSE
LCLAT1	11577.6	8162.96	7320.29	9853.31	12705.5	11658.8	9020	11406	0.338532	0.197529	0.704369	10213	FALSE
PID1	6587.4	30527.9	43799	12331.5	10326	7439.99	26971	10032	-1.42675	0.197783	0.703812	18501.5	FALSE
ITGA5	34300.4	59654.6	64002.5	39229.8	37526.6	38281	52653	38346	-0.457433	0.197802	0.70377	45499.5	FALSE
ELOVL5	6498.89	7003.94	6856.41	7627.62	9495.48	6889.93	6786	8004	0.238134	0.197894	0.703568	7395	FALSE
RASA4B	4998.31	1725.11	9496.5	15974.7	11650.6	5780.03	5407	11135	1.04231	0.197948	0.70345	8271	FALSE
UAP1L1	51210.3	42246.6	44351.4	48079.8	50342.1	57241.5	45936	51888	0.175767	0.198152	0.703001	48912	FALSE
GPN3	1638.27	763.795	2060.29	2040.46	2224.75	1992.22	1487	2086	0.487765	0.198181	0.702938	1786.5	FALSE
ETFA	393522	459402	454409	506306	498380	440060	435778	481582	0.144189	0.198416	0.702423	458680	FALSE
DLGAP4	3666.41	18991.2	19140.4	8463.94	5025.59	3716.95	13933	5735	-1.28048	0.198543	0.702146	9834	FALSE
NAGPA	3311.66	0	1920.13	3301.37	2667.72	4076.63	1744	3349	0.941204	0.198726	0.701746	2546.5	FALSE
NFAT5	0	805.178	488.386	178.681	0	0	431	60	-2.85589	0.19889	0.701387	245.5	FALSE
CLDND1	8003.11	7663.06	6527.7	9949.46	7172.53	9589.81	7398	8904	0.267316	0.198947	0.701263	8151	FALSE
PLAUR	11722.5	166899	137788	46571.1	28790.4	18122.5	105470	31161	-1.759	0.199047	0.701045	68315.5	FALSE
NDUFS4	79054.1	60557.5	64738.2	80749.7	71388.2	82587.2	68117	78242	0.199931	0.199071	0.700991	73179.5	FALSE
CEMIP2	13647	10789.9	10787	15928.7	12029	14066.8	11741	14008	0.254676	0.199178	0.700759	12874.5	FALSE
MT-CO3	12925.8	10249.9	10229.1	11899	12638.1	13537.3	11135	12691	0.188766	0.199219	0.70067	11913	FALSE
MOGS	125253	104199	101658	115995	124187	130351	110370	123511	0.162291	0.199364	0.700354	116940	FALSE
POLB	15138.9	18278.4	8443.55	17274.3	19678	18648.6	13954	18534	0.409507	0.19945	0.700166	16244	FALSE
PSMD12	187279	186151	183833	186191	170439	179139	185754	178590	-0.0567473	0.19954	0.699969	182172	FALSE
HMOX1	317105	321538	379378	576207	497081	314004	339340	462431	0.446504	0.199618	0.699801	400886	FALSE
PVR	2037.32	2840.4	4193.87	1868.45	2513.39	1476.96	3024	1953	-0.63075	0.199772	0.699466	2488.5	FALSE
RNF216	0	0	1837	1942.3	1505.92	1327.13	612	1592	1.37825	0.200104	0.698744	1102	FALSE
THEM6	39441.8	37564.1	33219	36770.1	42780.4	43965.2	36742	41172	0.164244	0.200163	0.698616	38957	FALSE
POLR2E	33534.6	26036.6	30823.6	31475.7	34744.9	36008.8	30132	34076	0.177498	0.200239	0.698451	32104	FALSE
ETV3	1665.67	5695.85	4270.52	2249.42	1925.74	2020.04	3877	2065	-0.908881	0.200549	0.697779	2971	FALSE
TRAF3IP3	30338.9	29387.8	31094.4	29423.2	27077.9	29801.2	30274	28767	-0.0736285	0.200776	0.697289	29520.5	FALSE
MFF	7074.1	15893.2	13265	10250.5	7005.02	5199.2	12077	7485	-0.690258	0.200918	0.696981	9781	FALSE
HSPA13	12269.1	24583.8	16807.2	15840.6	10627.5	6769.97	17887	11079	-0.691013	0.20113	0.696522	14483	FALSE
ZFP91	4729.62	5885.61	4820.26	6976.19	5602.31	5575.3	5145	6051	0.23402	0.20125	0.696263	5598	FALSE
TXNIP	22300.1	12817.6	6561.85	15876.3	27604.8	24611.7	13893	22698	0.708163	0.201824	0.695028	18295.5	FALSE
PRPF8	116986	112959	109507	117792	115995	115922	113151	116570	0.0429473	0.202599	0.693363	114860	FALSE
PRKCA	13416.7	11597.6	11296.3	14973.4	13221.8	12572.5	12104	13589	0.167036	0.202647	0.69326	12846.5	FALSE
FGL2	3464.96	0	454.445	2340.64	3287.11	3521.72	1306	3050	1.22305	0.202703	0.69314	2178	FALSE
NUB1	10167.6	6831.83	10418.1	12190.4	10305.5	10793.7	9139	11097	0.279973	0.202805	0.69292	10118	FALSE
DCAF7	14344.3	17130.8	19836.7	21234.3	19743.6	18445.3	17104	19808	0.211736	0.203092	0.692308	18456	FALSE
EXOSC1	20388.3	24813.2	28753.3	28521.8	28054.6	28409.9	24652	28329	0.200587	0.203299	0.691865	26490.5	FALSE
RNASET2	30558.9	32169.1	32492.6	32328.7	21873.2	27004	31740	27069	-0.229689	0.20358	0.691265	29404.5	FALSE
MTF1	1917.72	13797.9	9278.95	4347.25	2942.36	1529.43	8332	2940	-1.50292	0.204077	0.690205	5636	FALSE
EMC4	22848.6	28641.2	23603.7	23434.8	21442.2	21405.7	25031	22094	-0.180056	0.204198	0.689949	23562.5	FALSE
TRIM26	12680.9	4718.34	7196.55	10324.9	12636.8	12982.7	8199	11981	0.547356	0.204225	0.689891	10090	FALSE
TMED1	47327.1	38656.2	41116.3	46164.1	45519.8	47374.3	42367	46353	0.129729	0.205103	0.688029	44360	FALSE
DAGLB	38471	34515.9	38246.7	41317.5	40489.2	37382.8	37078	39730	0.0996645	0.205256	0.687703	38404	FALSE
VPS13A	1977.9	1489.44	1561.87	2044.23	1715.2	2325.66	1676	2028	0.274947	0.205392	0.687416	1852	FALSE
ACD	2230.12	2850.66	2089.45	1566.19	0	2325.99	2390	1297	-0.881441	0.205542	0.6871	1843.5	FALSE
PDS5A	38513.3	42092.6	40636.9	44364.1	42179.6	41101.8	40414	42549	0.0742436	0.205852	0.686445	41481.5	FALSE
CD300E	24525.7	88249.4	45174.3	26837.8	22715.7	23251	52650	24268	-1.11736	0.205949	0.686239	38459	FALSE
TLR5	1983.15	0	0	2051.79	1573.65	1456.8	661	1694	1.35767	0.206373	0.685347	1177.5	FALSE
GIMAP5	31984.1	16638.7	20093.7	29497.7	28386.6	32596.6	22906	30160	0.396957	0.206378	0.685336	26533	FALSE
PMS2P11	0	613.411	466.265	194.352	0	0	360	65	-2.47385	0.206452	0.685181	212.5	FALSE
MICALL1	3671.23	9543.99	6514.87	5614.8	2953.25	2169.52	6577	3579	-0.87773	0.206558	0.684959	5078	FALSE
JAK2	8703.99	6524.25	10621.2	11822	10786.4	9431.18	8616	10680	0.309722	0.20679	0.684471	9648	FALSE
GRAMD1A	0	50777	34070.2	12127.4	3363.87	0	28282	5164	-2.45341	0.207034	0.683959	16723	FALSE
POLR1F	0	969.798	829.456	1010.87	1467.49	896.598	600	1125	0.907471	0.207055	0.683913	862.5	FALSE
EMC10	13289.6	8335.06	10485.2	5726.33	35761	37948.3	10703	26479	1.30677	0.207192	0.683627	18591	FALSE
YIPF3	21597.5	34033.4	25792.1	24414.4	20214	18530.2	27141	21053	-0.366457	0.207219	0.683571	24097	FALSE
SMN1	14722	12580.7	12639.7	13910.6	8211.71	9353.7	13314	10492	-0.343668	0.207294	0.683414	11903	FALSE
CFAP410	5869.44	3214.86	2047.66	5212.25	6708.59	4895.62	3711	5605	0.595166	0.207474	0.683036	4658	FALSE
HLA-DQB1	28469.1	47939.9	59695.9	63290.4	68022.6	51433.7	45368	60916	0.425126	0.2077	0.682563	53142	FALSE
ITPKC	207.348	1985.61	1642.32	0	678.89	533.759	1278	404	-1.66117	0.207762	0.682433	841	FALSE
PLA2G15	12496.4	0	8257.59	12403.4	13993	11254.2	6918	12550	0.859284	0.20792	0.682103	9734	FALSE
CCL24	18651.4	0	62151.9	152768	85535.4	26419.4	26934	88241	1.712	0.208086	0.681757	57587.5	FALSE
ARHGAP35	1720.12	2796.58	2690.07	3539.72	3005.72	2616.09	2402	3054	0.346236	0.208242	0.681433	2728	FALSE
SGMS1	1440.36	5264.11	2210.43	2481.11	0	0	2972	827	-1.84523	0.208283	0.681346	1899.5	FALSE
MSL1	751.886	1078.25	891.256	697.552	0	808.899	907	502	-0.853191	0.208299	0.681314	704.5	FALSE
ASMTL	25478.4	28493.8	30212.9	35491	29478.2	29913.8	28062	31628	0.172585	0.208332	0.681245	29845	FALSE
MT-ND4	12122.8	8198.62	8176.26	10454	11574.6	14135.7	9499	12055	0.343722	0.208347	0.681212	10777	FALSE
SERPINA3	77202.8	36035	51237.8	64727.4	73774.9	87916.1	54825	75473	0.461118	0.208489	0.680917	65149	FALSE
H3C15	808.152	9359.67	14717.3	3328.01	2784.98	0	8295	2038	-2.02533	0.208697	0.680484	5166.5	FALSE
WDR91	27754.7	29739.1	35889.7	40646.5	39272.6	30953.3	31128	36957	0.247661	0.208762	0.680348	34042.5	FALSE
CD53	99924.9	89814.7	110432	115941	101505	140946	100057	119464	0.255751	0.208851	0.680162	109760	FALSE
SP3	2107.55	0	2645.35	3073.43	3004.13	2417.75	1584	2832	0.837859	0.208857	0.68015	2208	FALSE
SRSF7	406532	429697	439772	503180	435136	443517	425334	460611	0.114954	0.208869	0.680126	442972	FALSE
PHKA2	14191.1	17051.6	16110.8	15227.1	13768.8	14091	15785	14362	-0.136222	0.209055	0.67974	15073.5	FALSE
CFLAR	1798.75	6073.25	3725.76	3129.94	0	1600.97	3866	1577	-1.29366	0.209222	0.679392	2721.5	FALSE
KANK1	0	6549.58	3307.6	1193.02	0	0	3286	398	-3.04656	0.209288	0.679255	1842	FALSE
POTEI	11212.3	16872.3	17731.5	15466.8	21199.1	29100.6	15272	21922	0.521498	0.209379	0.679067	18597	FALSE
SULT1A1	515034	497724	493146	536082	500830	524201	501968	520371	0.0519452	0.209383	0.679058	511170	FALSE
BAIAP2	0	0	446.106	1202.44	1083.28	0	149	762	2.35719	0.209432	0.678958	455.5	FALSE
NDUFS8	108630	103469	105669	109450	106286	112437	105923	109391	0.0464827	0.209484	0.678849	107657	FALSE
TSR2	4123.9	10625.8	13407.7	6701.07	5912.62	0	9386	4205	-1.15852	0.209649	0.678508	6795.5	FALSE
CPNE8	37538.6	42722.9	40486.4	44458.5	43911.7	40808	40249	43059	0.0973645	0.2099	0.677988	41654	FALSE
NPM3	5073.62	6396.97	4006.46	6001.77	0	0	5159	2001	-1.36667	0.209938	0.677909	3580	FALSE
LILRA3	0	20269.9	8790.69	1395.94	1323.76	0	9687	907	-3.41754	0.210048	0.677682	5297	FALSE
VPS52	17945.1	17006.3	18135.4	19575.3	17619.1	22713.4	17696	19969	0.174391	0.210053	0.677671	18832.5	FALSE
PYROXD1	1846.29	1988.3	1645.08	0	1353.76	1732.76	1827	1029	-0.828108	0.210395	0.676965	1428	FALSE
SLC29A3	6940.72	4879.42	4891.32	7214.62	6685.5	6161.81	5570	6687	0.263623	0.210455	0.676842	6128.5	FALSE
CEBPB	8975.04	49626.7	32182	21086.1	7413.75	5218.52	30261	11239	-1.4289	0.210811	0.676107	20750	FALSE
BCL2L1	9140.02	6924.34	7634.08	6579.48	0	6766.83	7899	4449	-0.828351	0.210958	0.675803	6174	FALSE
RPS4Y1	463084	465670	455602	495053	461524	473570	461452	476716	0.0469485	0.211052	0.675611	469084	FALSE
EHMT1	1735.7	1729.08	1967.47	2275.25	2534.26	1732.78	1811	2181	0.268246	0.211188	0.675331	1996	FALSE
PLEKHF2	22817.2	37274.2	36972.2	29411.5	22649.8	20672.5	32355	24245	-0.416304	0.211238	0.675228	28300	FALSE
SLC26A2	819.653	1612.79	988.35	974.689	0	748.019	1140	574	-0.989653	0.211239	0.675226	857	FALSE
NFKBIZ	0	604.134	437.663	189.99	0	0	347	63	-2.45508	0.211262	0.675178	205	FALSE
PDHA1	124752	129447	142181	166969	148080	132008	132127	149019	0.173575	0.211415	0.674864	140573	FALSE
SUN2	145533	113795	120033	135743	141779	147820	126454	141781	0.165052	0.211502	0.674686	134118	FALSE
IRAK2	0	13389.2	6118.06	2003.45	0	0	6502	668	-3.28345	0.211538	0.674612	3585	FALSE
NOM1	949.873	0	474.77	0	175.092	0	475	58	-3.02442	0.21154	0.674607	266.5	FALSE
IVNS1ABP	4574.75	13732.4	6226.02	2869.15	0	6539.47	8178	3136	-1.38268	0.211665	0.67435	5657	FALSE
INTS11	17211.5	14382.3	14595.4	17209.4	15781.5	18932.5	15396	17308	0.168829	0.211779	0.674117	16352	FALSE
JUNB	3581.5	58283.5	30124.3	12121.4	5628.71	2949.2	30663	6900	-2.15188	0.212281	0.673089	18781.5	FALSE
CHD2	5038.46	5152.98	4617.17	4817.72	4665.64	4025.99	4936	4503	-0.132478	0.212426	0.672791	4719.5	FALSE
SCFD2	10261.9	9497.69	8490.62	9110.79	8403.16	8090.86	9417	8535	-0.141847	0.212518	0.672605	8976	FALSE
NDUFAF2	45310.8	46025.6	45296.4	45957.5	43008.8	40196.6	45544	43054	-0.0811121	0.212554	0.67253	44299	FALSE
RIPK2	4307.89	29879.6	21306	10944.3	4774.57	5245	18498	6988	-1.40441	0.212712	0.672207	12743	FALSE
CNEP1R1	16858.5	19657.7	14186.9	19136.2	18229.3	21871.1	16901	19746	0.224415	0.212909	0.671805	18323.5	FALSE
LRPAP1	94605.1	59588.9	77239.3	93761.5	93270.8	89624.2	77144	92219	0.257499	0.213227	0.671158	84681.5	FALSE
FNDC3B	2696.06	16751	11447.3	6422.86	3735.93	1486.49	10298	3882	-1.4076	0.213295	0.671019	7090	FALSE
IQGAP2	244135	240800	231821	249299	238895	256047	238919	248080	0.0542878	0.213403	0.670799	243500	FALSE
CD274	0	60070.4	24094.9	6237.97	0	0	28055	2079	-3.75408	0.213521	0.67056	15067	FALSE
ABCD1	25876.4	20856.9	22843.1	25728.1	25530	24882.4	23192	25380	0.130066	0.213793	0.670007	24286	FALSE
HYOU1	203004	216973	197163	210063	215694	220824	205713	215527	0.0672333	0.213934	0.669721	210620	FALSE
NOMO2	52894.7	43122	45217.2	50234.2	55423.8	50653	47078	52104	0.146333	0.214003	0.66958	49591	FALSE
QTRT2	3770.16	5785.29	5968.63	4621.97	4164.59	2699.41	5175	3829	-0.434635	0.21411	0.669363	4502	FALSE
CD74	166067	13226.2	47616.7	133260	144990	155516	75637	144589	0.934797	0.214151	0.66928	110113	FALSE
TNFAIP6	0	10962.7	10928.7	4465.04	0	0	7297	1488	-2.29362	0.214456	0.668662	4392.5	FALSE
MCL1	5203.95	13603.8	6888.29	7225.28	3242.32	1811.88	8565	4093	-1.0653	0.214501	0.668571	6329	FALSE
TNFAIP3	0	5966.39	4850.13	2132.09	0	0	3606	711	-2.3429	0.214582	0.668407	2158.5	FALSE
CD40	0	8156.54	12651	3603.4	0	0	6936	1201	-2.52968	0.214687	0.668194	4068.5	FALSE
CST3	40582.6	0	5719.04	23837.8	40192.9	45053.1	15434	36361	1.2363	0.214901	0.667761	25897.5	FALSE
NRAS	106573	111386	109388	132340	114517	110637	109116	119165	0.127098	0.214982	0.667597	114140	FALSE
URGCP	0	807.17	1041.99	358.841	0	0	616	120	-2.36545	0.214984	0.667593	368	FALSE
VAMP4	0	2826.56	5561.87	1113.65	0	0	2796	371	-2.9131	0.215141	0.667277	1583.5	FALSE
RPS4X	819869	843945	833868	904017	874456	825186	832561	867886	0.0599507	0.215471	0.666611	850224	FALSE
HIF1AN	4502.52	8920.77	9101.88	6541.74	5102.03	1968.24	7508	4537	-0.726658	0.215479	0.666595	6022.5	FALSE
NDUFA13	309883	224132	208593	283825	286027	321905	247536	297252	0.26405	0.215575	0.666402	272394	FALSE
LILRB3	12456.7	28557.5	20448.3	16611.1	12037.9	10942.9	20488	13197	-0.634501	0.215674	0.666203	16842.5	FALSE
POFUT2	4513.38	2264.82	2560.52	4368.76	3939.39	4187.95	3113	4165	0.420181	0.215693	0.666163	3639	FALSE
GBP5	5001.6	28706.6	7929.45	3479.29	0	4714.02	13879	2731	-2.34537	0.216013	0.66552	8305	FALSE
LY96	3106.67	0	5113.35	5314.55	5520.17	4184.2	2740	5006	0.869567	0.216146	0.665253	3873	FALSE
TRIM36	0	4863.33	4417.76	1902.63	0	0	3094	634	-2.2863	0.21632	0.664903	1864	FALSE
COX15	14014.2	14718.6	12994.5	16617.7	15083.5	14013.9	13909	15238	0.131679	0.216366	0.664811	14573.5	FALSE
ITPA	23796.4	25947.5	32546.9	33491.3	31415	29855.7	27430	31587	0.203577	0.216494	0.664553	29508.5	FALSE
PRSS57	13220.3	19406.5	30884.6	16270.9	11014.8	12446.4	21170	13244	-0.676711	0.216576	0.664389	17207	FALSE
TMEM214	21001.4	25320	21803	27429.3	24057.1	24211.8	22708	25233	0.152087	0.216629	0.664283	23970.5	FALSE
MEF2C	927.263	0	0	586.885	927.052	845.041	309	786	1.34711	0.216643	0.664255	547.5	FALSE
TBL2	35725.3	41433.8	42216.3	44687.6	43678.9	41131.9	39792	43166	0.117429	0.216758	0.664025	41479	FALSE
RASA3	11096.2	13745.7	14756.7	11421.1	9515.29	12512.1	13200	11149	-0.243508	0.216772	0.663997	12174.5	FALSE
ALKBH5	3155.27	2399.42	2751.7	2930.93	3480.76	3092.16	2769	3168	0.19429	0.216978	0.663584	2968.5	FALSE
TMEM120A	10786.4	11474.9	13740.5	11701.1	10076.9	9028.25	12001	10269	-0.224846	0.217238	0.663064	11135	FALSE
ME1	5991.13	1411.05	13671.7	28124.9	17944.8	6514.27	7025	17528	1.31917	0.218073	0.661399	12276.5	FALSE
SLC30A9	6430.74	4623.59	4350.81	7165.93	6034.1	5675.19	5135	6292	0.293082	0.218077	0.661391	5713.5	FALSE
PSMG2	16212.7	15500	20410.9	29693.7	16205	24728.6	17375	23542	0.438289	0.218216	0.661114	20458.5	FALSE
ESYT1	124588	124242	111175	123284	127076	131714	120002	127358	0.0858351	0.218382	0.660784	123680	FALSE
SELENON	2118.56	0	1228.18	1781.91	2288.62	2038.13	1116	2036	0.868099	0.218527	0.660496	1576	FALSE
BICRA	130.775	537.355	137.319	168.704	0	0	268	56	-2.2553	0.219002	0.659552	162	FALSE
UGGT1	158775	134384	129156	147824	155761	162920	140772	155502	0.143573	0.219041	0.659474	148137	FALSE
ACSL3	40087	45977.6	40958.6	45172.6	48289.8	43592.3	42341	45685	0.10966	0.219088	0.659382	44013	FALSE
RDH11	56119.7	54351.5	69941.3	80841	70077.5	61795.7	60138	70905	0.237617	0.219103	0.659351	65521.5	FALSE
ELP1	20060.2	17033.3	17824.4	19308.4	19675.6	19978.5	18306	19654	0.102521	0.219458	0.658648	18980	FALSE
WDR4	0	11658	8870.4	3369.6	1238.68	0	6843	1536	-2.15532	0.21964	0.658288	4189.5	FALSE
PTGR3	7309.59	6093.69	10379.5	9718.82	10066.6	9593.01	7928	9793	0.30484	0.219691	0.658188	8860.5	FALSE
CD1D	2606.62	1698.76	1648.42	2243.27	2389.11	3170.25	1985	2601	0.39015	0.219737	0.658098	2293	FALSE
ELL	6102.56	20665.7	9484.96	5946.16	7179.23	3320.05	12084	5482	-1.14042	0.219965	0.657647	8783	FALSE
CHUK	18341.1	15695.7	16371.2	18342.1	17946.3	17678.4	16803	17989	0.0984194	0.219975	0.657626	17396	FALSE
BRD1	6774.12	5050.87	5623.88	7012.42	6025.4	7061.65	5816	6700	0.204024	0.22033	0.656925	6258	FALSE
TOP3A	1718.71	0	0	1397.48	1600.8	1252.6	573	1417	1.30644	0.220421	0.656747	995	FALSE
TERF2	16244.9	14274.6	12122.8	24940.5	15585	16231.7	14214	18919	0.412518	0.220436	0.656717	16566.5	FALSE
LAMP1	434850	333266	367796	424596	410094	434680	378637	423123	0.160262	0.220458	0.656675	400880	FALSE
NUP133	32343.9	33274.6	31982.3	36145.5	33795	32544.2	32534	34162	0.0704437	0.220963	0.65568	33348	FALSE
RFC2	34011.7	38463.6	32270.5	36283.1	37488.4	41683.1	34915	38485	0.140433	0.221228	0.65516	36700	FALSE
CD151	6289.18	862.655	5255.62	6978.59	6361.38	6348.58	4136	6563	0.66615	0.221269	0.655079	5349.5	FALSE
PGM3	9571.14	23948.1	17764.7	13564.1	8601.1	9924.98	17095	10697	-0.676375	0.221338	0.654944	13896	FALSE
FXR2	7917.02	9423.69	8218.57	8439.14	7421.4	6915.7	8520	7592	-0.166318	0.222148	0.653358	8056	FALSE
MT-ND3	18421.1	20495.6	25239.6	20298	29417.1	35795.1	21385	28503	0.414506	0.222202	0.653252	24944	FALSE
UCHL5	99694.6	70015	66355.2	68774	60047.7	59771.1	78688	62864	-0.323908	0.222364	0.652935	70776	FALSE
SMC4	27794.7	29583.5	25932.9	28879.1	29876.5	29287.5	27770	29348	0.0797012	0.222445	0.652777	28559	FALSE
DPP7	34472.2	25239.4	31077	28606.5	44433.5	42064	30263	38368	0.342355	0.222556	0.652561	34315.5	FALSE
RUSF1	15992	11363.9	12053.5	15221.4	15470.3	14983	13136	15225	0.212855	0.222796	0.652093	14180.5	FALSE
SELENOF	63512.7	47183.5	53922.9	60642	64756.8	60567.2	54873	61989	0.175907	0.222855	0.651978	58431	FALSE
ITGAV	4837.79	18834.2	10274.4	5823.42	4801.62	5660.27	11315	5428	-1.05969	0.223092	0.651515	8371.5	FALSE
GNA15	13617.7	36265.4	26038.9	18231.4	15841.1	12759.7	25307	15611	-0.697017	0.223463	0.650795	20459	FALSE
ZBTB7A	1940.26	4217.87	5798.02	2870.05	1800.9	2271.21	3985	2314	-0.784296	0.223615	0.6505	3149.5	FALSE
DBR1	15127.5	17108.1	18711.9	21414.2	17581.3	18617.1	16983	19204	0.177373	0.223659	0.650414	18093.5	FALSE
RPL36	346119	544070	604155	454167	356202	289197	498115	366522	-0.442578	0.223744	0.650249	432318	FALSE
EBP	49230	28665.9	36283.5	44496.6	45109.6	53097.1	38060	47568	0.321716	0.223755	0.650228	42814	FALSE
MRPL1	12087.3	19375.9	16424.9	21833.4	18678.4	17879.5	15963	19464	0.286086	0.224127	0.649506	17713.5	FALSE
NIBAN2	107115	174596	159820	150845	83169	62874	147177	98963	-0.572596	0.224243	0.649281	123070	FALSE
ARL15	11027.4	9898.87	12130.3	12087.8	12859.3	11413.6	11019	12120	0.137443	0.224715	0.648368	11569.5	FALSE
NDUFA8	176322	161638	153280	181349	172119	170285	163747	174584	0.0924586	0.224738	0.648323	169166	FALSE
ELOVL7	0	8180.83	2734.92	547.56	0	0	3639	183	-4.31725	0.225078	0.647668	1911	FALSE
FCAR	33208.9	93037.1	64964.4	46232.2	33900	34851	63737	38328	-0.733738	0.225116	0.647595	51032.5	FALSE
MTX2	23398.1	19792.2	17334.3	21570.7	23019.4	24160.1	20175	22917	0.183842	0.225202	0.647428	21546	FALSE
RPS23	435282	427649	447674	363620	399516	444202	436868	402446	-0.118403	0.225241	0.647352	419657	FALSE
MTCH2	186140	270445	249387	180090	194683	214294	235324	196356	-0.261179	0.225252	0.647331	215840	FALSE
GNA14	0	0	209.094	1062.68	497.524	0	70	520	2.89951	0.225755	0.646362	295	FALSE
GORAB	0	1611.38	1480.95	0	0	673.999	1031	225	-2.19788	0.225789	0.646296	628	FALSE
GPR183	3968.6	6993.14	3539.66	3906.05	2881.31	2811.89	4834	3200	-0.595199	0.226	0.645892	4017	FALSE
LRRC25	56042.5	104026	116189	83650.4	59945.4	0	92086	47865	-0.944	0.226032	0.64583	69975.5	FALSE
JAK3	0	14830.4	8286	3894.41	0	0	7705	1298	-2.56944	0.226148	0.645607	4501.5	FALSE
HK2	64361.8	128003	111505	77546.3	71875	72397	101290	73939	-0.454075	0.226499	0.644933	87614.5	FALSE
CENPA	2886.09	2084.63	2925.59	3191.61	0	0	2632	1064	-1.30689	0.22661	0.644722	1848	FALSE
SIGLEC10	4074.52	20018.8	23726.6	10771.6	4733.27	5232.37	15940	6912	-1.20539	0.227059	0.643862	11426	FALSE
SSBP1	565620	412310	409357	520884	530891	562277	462429	538017	0.218421	0.227595	0.642838	500223	FALSE
RXRA	20455.4	16251.9	16163.3	19107.1	19038.1	24130.1	17624	20758	0.236194	0.227609	0.64281	19191	FALSE
MAF1	0	1085.15	2884.43	3396.49	3101.8	1700.56	1323	2733	1.04644	0.227765	0.642513	2028	FALSE
ITFG1	1698.51	1637.06	2397.4	2152.42	0	674.054	1911	942	-1.02028	0.227808	0.642431	1426.5	FALSE
EMC1	39230.7	32387.6	34457.2	37181	38380.6	39707.3	35359	38423	0.119912	0.227823	0.642403	36891	FALSE
UBE2H	16956.3	36786	33672.3	25977	18358	10892.7	29138	18409	-0.662482	0.227897	0.64226	23773.5	FALSE
RPL30	969801	1190390	1401660	1341550	1468610	1319480	1187284	1376547	0.213389	0.227972	0.642118	1.28192e+06	FALSE
COX20	69103.2	50809.2	55205.5	62035.9	69468.9	69371	58373	66959	0.197977	0.228085	0.641903	62666	FALSE
FLYWCH2	46392.6	27121.7	23909.1	27446.8	20530.6	16569.6	32474	21516	-0.593918	0.228087	0.6419	26995	FALSE
MPHOSPH10	1807.79	0	1099.02	2739.08	945.106	2512.32	969	2066	1.09202	0.228096	0.641883	1517.5	FALSE
H6PD	37633.8	32348.1	30465.4	36073.2	37160.3	36463.1	33482	36566	0.12708	0.228257	0.641575	35024	FALSE
NAIP	78845.3	77241.3	74425.1	76372.7	81272.3	86520.9	76837	81389	0.0830218	0.228278	0.641536	79113	FALSE
TAMM41	987.258	2158.92	2240.65	1678.98	4660.8	3103.77	1796	3148	0.809893	0.228312	0.641472	2472	FALSE
WDR13	6437.64	9857.11	9341.6	7623.94	6473.8	6769.25	8545	6956	-0.296968	0.228378	0.641346	7750.5	FALSE
DIS3	20616.5	22311.1	21771.5	25631.1	21340.7	23418	21566	23463	0.121621	0.22861	0.640904	22514.5	FALSE
GNAI1	874.507	933.927	632.654	556.991	782.326	615.095	814	651	-0.32079	0.228614	0.640897	732.5	FALSE
RBM12B	8170.34	9685.22	6010.8	8833.94	10123.7	9732.79	7955	9563	0.265591	0.228644	0.64084	8759	FALSE
H1-0	140804	154518	162607	150760	131196	73294.6	152643	118417	-0.366287	0.228777	0.640588	135530	FALSE
CASP8	44404.5	37013.6	39247.1	42660.1	42878.9	44941.3	40222	43493	0.112822	0.228962	0.640237	41857.5	FALSE
CD46	14965	8609.08	14952.7	17818.7	14515.2	16069.3	12842	16134	0.329241	0.229181	0.639822	14488	FALSE
CEP164	304.687	0	0	0	5375.93	1692.84	102	2356	4.53606	0.229207	0.639773	1229	FALSE
SLFN5	12417.8	28495.6	27179.2	17076.5	16545.9	11098.9	22698	14907	-0.606536	0.22935	0.639501	18802.5	FALSE
RPL38	481277	494524	506956	513012	415841	402547	494252	443800	-0.155338	0.229375	0.639454	469026	FALSE
PPFIBP2	7378.09	8160.99	8576.71	8758.97	4741.18	4705.18	8039	6068	-0.405617	0.229461	0.639292	7053.5	FALSE
TMEM199	28162	27528.4	24982.2	30159.9	26884.2	29584.9	26891	28876	0.102771	0.229502	0.639213	27883.5	FALSE
SIGMAR1	26799.8	24028.5	21063.5	23309.8	17853.3	0	23964	13721	-0.804476	0.229584	0.639058	18842.5	FALSE
PNPLA4	334.018	361.462	578.716	0	497.084	0	425	166	-1.35803	0.229597	0.639033	295.5	FALSE
GOLGA3	13263.3	14695.5	13966.1	14264.1	11792.4	12157	13975	12738	-0.133725	0.229987	0.638297	13356.5	FALSE
EMC8	17838.5	18683.9	13895.9	17347.5	21025.1	19811.9	16806	19395	0.206687	0.230007	0.638258	18100.5	FALSE
TFE3	1295.26	1775.5	2158.48	678.66	1838.2	846.256	1743	1121	-0.636803	0.230012	0.638249	1432	FALSE
COQ9	29225.8	24646.8	28764.2	27558.1	31157.9	33580.7	27546	30766	0.159495	0.230034	0.638207	29156	FALSE
ATP5PD	834631	669725	618077	780107	791636	837543	707478	803095	0.182887	0.230227	0.637843	755286	FALSE
MCEE	6001.8	3156.73	10119.2	12494.4	9723.83	7556.34	6426	9925	0.627145	0.230371	0.637572	8175.5	FALSE
NCF4	471917	369016	353033	420931	464704	485721	397989	457119	0.199841	0.230602	0.637137	427554	FALSE
PPP4R1	16014.8	23864.4	21339.5	18840.7	15914.5	15787.6	20406	16848	-0.276467	0.230654	0.63704	18627	FALSE
USF2	0	12642.9	11827	14209.7	15084.9	12725.9	8157	14007	0.780085	0.230759	0.636842	11082	FALSE
PHF3	1809.59	3803.53	4068.46	3677.03	0	0	3227	1226	-1.3967	0.230919	0.63654	2226.5	FALSE
USP16	3377.23	4460.07	2953.6	3947.24	4339.05	4542.03	3597	4276	0.249517	0.231073	0.636251	3936.5	FALSE
ARHGAP26	22888.9	19166.3	19759	23657	20849.4	23556.7	20605	22688	0.138935	0.231079	0.636239	21646.5	FALSE
CCDC88B	46922.5	39043.1	38414.5	42498.5	46401.2	51219.5	41460	46706	0.171899	0.231479	0.635489	44083	FALSE
HMGXB4	2514.75	2332.07	1624.52	1985.69	0	1649.26	2157	1212	-0.832129	0.231574	0.635309	1684.5	FALSE
NUDCD2	47892.1	41659.1	47513.2	47024.8	48709.5	51452.1	45688	49062	0.10279	0.231643	0.63518	47375	FALSE
RAB5C	383568	447687	426737	429708	348977	313735	419331	364140	-0.203595	0.231662	0.635145	391736	FALSE
GCHFR	12945	64994.1	84903.2	34370.2	21965.5	11757.2	54281	22698	-1.2579	0.231813	0.634863	38489.5	FALSE
ZNF384	3911.62	3956.41	6100.03	5467.39	6398.06	5430.11	4656	5765	0.30827	0.232251	0.634042	5210.5	FALSE
EPG5	1444.57	2402.91	2305.2	1634.6	1718.03	1482.79	2051	1612	-0.347574	0.232279	0.63399	1831.5	FALSE
DDX54	6216.38	2159.05	4276.19	4726.64	6943.21	6756.59	4217	6142	0.542455	0.232663	0.633273	5179.5	FALSE
NPTN	20998.1	54612	35268.5	26068.8	21398.2	21880.9	36960	23116	-0.677057	0.232699	0.633206	30038	FALSE
TBC1D8	7338.16	4376.36	3393.45	6095.11	6465.04	8333.51	5036	6965	0.467755	0.232851	0.632921	6000.5	FALSE
MYADM	121831	83816.2	81856.7	98834.7	122698	141509	95835	121014	0.336554	0.233064	0.632524	108424	FALSE
RHBDF2	6570.12	12779.3	13798.9	9816.73	7233.69	4806.66	11049	7286	-0.600835	0.233233	0.63221	9167.5	FALSE
PCK2	90878	97422.4	105942	118503	107186	98790.7	98081	108160	0.141123	0.233376	0.631944	103120	FALSE
USP13	3865.37	5098.57	5903.53	4223.58	4510.61	2437.76	4956	3724	-0.412278	0.233481	0.631748	4340	FALSE
CNOT8	5027.14	4052.39	5168.73	5159.94	2851.57	2032.07	4749	3348	-0.504512	0.233671	0.631396	4048.5	FALSE
ABHD10	56161.8	58681.6	61245.9	60636.9	60719.7	60911.9	58696	60756	0.049758	0.233756	0.631237	59726	FALSE
SPCS3	260859	212763	207627	252740	245647	255093	227083	251160	0.145387	0.233902	0.630967	239122	FALSE
AFF4	3711.05	2987.16	3019.55	2676.55	0	2958.29	3239	1878	-0.786249	0.233959	0.63086	2558.5	FALSE
GCH1	0	148270	77706.3	32476.4	7811.12	1519.67	75325	13936	-2.43435	0.234086	0.630625	44630.5	FALSE
MRPL12	55820.8	46795.1	46022.1	58343.6	49933.3	57820.1	49546	55366	0.160223	0.234254	0.630313	52456	FALSE
MT1H	0	18239.6	44448.8	7528.5	0	0	20896	2510	-3.05776	0.234347	0.630141	11703	FALSE
FEN1	198888	199758	177639	199009	199334	220867	192095	206403	0.103646	0.234401	0.630041	199249	FALSE
NDUFV2	111849	94260.2	94744.9	110535	107360	107591	100285	108495	0.113531	0.234676	0.629532	104390	FALSE
GSDME	0	32501.4	16894.7	8358.9	0	0	16465	2786	-2.56301	0.234851	0.629208	9625.5	FALSE
PSMD8	107304	119200	124676	118021	96583.9	102119	117060	105575	-0.148985	0.234883	0.629149	111318	FALSE
TIMMDC1	2997.1	4215.35	1740.15	1762.62	2171.84	1983.4	2984	1973	-0.597231	0.235022	0.628891	2478.5	FALSE
STARD3	6918.82	6244.9	8457.9	9095.19	8826.9	7303.64	7207	8409	0.222421	0.235086	0.628773	7808	FALSE
MPP7	2983.68	1784.06	2808.06	4765.92	2367.83	3747.47	2525	3627	0.52237	0.235162	0.628632	3076	FALSE
NAA20	3032.12	13804	15499.6	10445.6	0	0	10779	3482	-1.63023	0.235528	0.627958	7130.5	FALSE
ALG10;ALG10B	6231.63	8845.08	3649.03	5361.86	2531.5	3676.92	6242	3857	-0.694599	0.235636	0.627757	5049.5	FALSE
MFSD11	0	1036.6	1463.71	537.058	0	0	833	179	-2.21896	0.236223	0.626677	506	FALSE
BCKDHB	0	2867.12	4181.79	5113.62	4207.38	3313.1	2350	4211	0.841851	0.236935	0.625371	3280.5	FALSE
GTPBP2	3538.4	4054.06	3174.23	3451.15	3210.37	2671.35	3589	3111	-0.206182	0.236989	0.625272	3350	FALSE
BMP2K	3368.76	2929.41	3026.43	2605.23	3165	2590.75	3108	2787	-0.15737	0.237239	0.624815	2947.5	FALSE
NINJ1	1590.01	12696.9	10101.1	6553.07	0	1629.22	8129	2727	-1.5756	0.237261	0.624774	5428	FALSE
ATP5F1C	699158	549206	519105	637064	665429	715830	589156	672774	0.191472	0.237542	0.624259	630965	FALSE
ACAD8	13231.1	13363.9	15898.6	18448.1	17728.7	13582.1	14165	16586	0.227709	0.23798	0.62346	15375.5	FALSE
CES1P1	9493.24	13174.2	0	14087.8	13306.5	11820	7556	13071	0.790758	0.238099	0.623242	10313.5	FALSE
VPS33A	46402.8	44148.4	47953	49545.2	46007.4	49800.4	46168	48451	0.0696311	0.238379	0.622731	47309.5	FALSE
MAN1A2	3353.08	3487.7	3545.64	3778.15	2299.34	2086.7	3462	2721	-0.347317	0.238396	0.622701	3091.5	FALSE
NUDT19	5204.07	3818.61	3383.63	5095.15	4320.45	6914.9	4135	5444	0.396495	0.238408	0.62268	4789.5	FALSE
CEP170	8968.05	28549.6	24297	16069.1	10975	8370.55	20605	11805	-0.803603	0.238779	0.622004	16205	FALSE
CLCC1	15186.7	14534.3	17542.8	15644.2	13576.1	12994.1	15755	14071	-0.163	0.238899	0.621785	14913	FALSE
WDFY2	5187.78	2495.13	5819.83	6640.18	5511.16	5805.34	4501	5986	0.411268	0.239027	0.621553	5243.5	FALSE
CLEC4E	3929.3	26241	33846.5	13810.1	7132.89	3950.01	21339	8298	-1.36271	0.239107	0.621407	14818.5	FALSE
MT-ND6	1142.29	0	0	2515.15	2341.4	0	381	1619	2.088	0.239157	0.621317	1000	FALSE
ANKFY1	29563.6	37396.1	35994	31785.9	30633.2	30403.6	34318	30941	-0.149446	0.240003	0.619783	32629.5	FALSE
ZNF577	496.196	0	292.018	0	0	155.285	263	52	-2.34367	0.240022	0.619748	157.5	FALSE
OSCAR	3520.89	1255.75	5154.96	0	3354.39	0	3311	1118	-1.56598	0.240034	0.619727	2214.5	FALSE
ARAF	35496.5	35159.8	37108.9	38301.1	35974.1	37217	35922	37164	0.0490514	0.240496	0.618893	36543	FALSE
TRMT1	1660.35	2200.48	2842.07	2291.4	0	1326.6	2234	1206	-0.889593	0.240614	0.61868	1720	FALSE
THRAP3	61527	69811.1	63109.3	73412	69529.8	65558.9	64816	69500	0.100672	0.240779	0.618382	67158	FALSE
ZNF143	6365.53	4001.55	6587.45	12241.1	5771.36	7595.04	5652	8536	0.594896	0.240845	0.618262	7094	FALSE
INPP5D	86505.6	74620.9	82722.8	91687.6	82090.1	88675.9	81283	87485	0.106073	0.240912	0.618141	84384	FALSE
NMD3	7806.35	12658.3	12564	12103	14778.9	13484	11010	13455	0.289419	0.241054	0.617886	12232.5	FALSE
LIN52	14784.5	15778.3	20144.9	21023.2	0	0	16903	7008	-1.27022	0.241246	0.617539	11955.5	FALSE
CYBA	620379	498583	482440	616010	581573	588462	533801	595348	0.157433	0.241388	0.617285	564574	FALSE
CDC23	9677.23	12317.5	10477.5	10728.9	12759.3	14914.3	10824	12801	0.241994	0.241535	0.617019	11812.5	FALSE
RPL15	721670	612213	709084	635199	611687	647253	680989	631380	-0.109124	0.241582	0.616935	656184	FALSE
YTHDF1	6313	7340.22	7067.03	7972.62	7041.76	7393.14	6907	7469	0.112942	0.241938	0.616296	7188	FALSE
CWC22	12465.2	13141.3	11911.5	10611.6	12945.5	8674.38	12506	10744	-0.219112	0.242143	0.615928	11625	FALSE
ST3GAL2	0	4260.65	2305.95	1231.53	0	0	2189	411	-2.41469	0.242518	0.615256	1300	FALSE
NMNAT1	58335.3	54219	62467.9	75196.1	61622.7	60168	58341	65662	0.170561	0.242619	0.615075	62001.5	FALSE
GALNT3	968.706	1393	490.4	1484.69	1187.74	1307.86	951	1327	0.480846	0.242708	0.614915	1139	FALSE
PAPOLG	742.094	313.105	661.758	537.644	337.9	0	572	292	-0.971602	0.242751	0.614839	432	FALSE
WDR81	10016.8	7813.47	10478.5	12117.7	10339.2	10114.9	9436	10857	0.202374	0.242849	0.614663	10146.5	FALSE
SELPLG	2199.51	5647.98	5016.71	4357.15	1723.36	0	4288	2027	-1.0811	0.242879	0.61461	3157.5	FALSE
RING1	9072.45	7850.72	9236.77	9161.07	12852.3	9375.37	8720	10463	0.262888	0.243005	0.614385	9591.5	FALSE
ATPAF1	4361.09	6726.6	6447.67	6253.5	0	3262.57	5845	3172	-0.881829	0.243114	0.61419	4508.5	FALSE
RRAS	57592.9	53838.8	65112	66289	64102	61092.7	58848	63828	0.117196	0.243139	0.614146	61338	FALSE
ELAVL1	199522	219134	221150	239510	219400	220047	213269	226319	0.0856857	0.243364	0.613744	219794	FALSE
CALHM2	8585.93	2259.44	3678.45	5971.03	8019	9385.08	4841	7792	0.686552	0.243382	0.613712	6316.5	FALSE
FBL	259774	208921	221923	239034	256338	265333	230206	253568	0.139449	0.243502	0.613498	241887	FALSE
SESN2	0	8098.83	6951.01	3586.13	0	0	5017	1195	-2.06925	0.243824	0.612924	3106	FALSE
CD47	93291.4	108423	102195	100559	88914.5	91301.7	101303	93592	-0.114226	0.243831	0.612912	97447.5	FALSE
CD37	3810.64	0	4708.68	5753.64	4094.81	4899.92	2840	4916	0.791745	0.243887	0.612812	3878	FALSE
NRP1	974.614	17247.8	13947.4	6936.32	2801.23	790.954	10723	3510	-1.61141	0.244059	0.612505	7116.5	FALSE
MSH3	6810.09	5701.22	4736.34	6748.86	6398.43	6586.32	5749	6578	0.194255	0.244341	0.612004	6163.5	FALSE
GLMP	4910.8	4483.03	4889.44	5329.44	6376.83	4678.8	4761	5462	0.198056	0.244421	0.611862	5111.5	FALSE
ING5;ING5;ING4;ING4;ING4;ING4;ING4;ING4;ING4;ING4	795.064	1073.31	780.903	641.073	872.566	0	883	505	-0.807578	0.244657	0.611442	694	FALSE
CYBB	321838	337664	448864	433127	436223	406756	369455	425369	0.203314	0.244786	0.611213	397412	FALSE
ZNF22	32531.9	29682	28829	30657.7	27285.9	24638.5	30348	27527	-0.140717	0.244831	0.611134	28937.5	FALSE
HS2ST1	6796.44	8833.12	6884.45	8585.31	8036.75	8742.14	7505	8455	0.171971	0.245256	0.610381	7980	FALSE
GOSR1	17255.9	15978.4	18801.9	17647.7	14932.7	13394	17345	15325	-0.178685	0.245899	0.609244	16335	FALSE
MSRB2	2100.87	0	4190.98	4734.13	4039.64	2903.52	2097	3892	0.892149	0.246121	0.608851	2994.5	FALSE
MYOF	107353	88968.9	123650	126974	121105	115023	106657	121034	0.18243	0.246329	0.608485	113846	FALSE
P3H1	22350.9	13684.8	14305	19512.9	20121.5	22778.8	16780	20804	0.310126	0.246338	0.608468	18792	FALSE
SAP18	191927	148393	137149	167470	186068	204839	159156	186126	0.225832	0.246506	0.608173	172641	FALSE
PIK3CB	2408.15	3332.03	2791.81	3837.16	3474.12	2835.52	2844	3382	0.250071	0.246539	0.608115	3113	FALSE
DERL1	46083.6	42268.4	52058.5	56793.7	53627.5	46727.7	46804	52383	0.162481	0.246799	0.607657	49593.5	FALSE
HDAC6	8120.54	6649.82	7231.29	8325.59	7299.2	9215.67	7334	8280	0.17508	0.247605	0.60624	7807	FALSE
ZNFX1	7551.01	13576.8	14247.1	6047.78	10899.4	8076.25	11792	8341	-0.499447	0.247729	0.606024	10066.5	FALSE
SERPINB9	103509	1150900	877601	465046	213087	112560	710670	263564	-1.43102	0.247791	0.605915	487117	FALSE
BRI3BP	77408.9	54826	40963.9	62657.4	72908.7	107357	57733	80974	0.488071	0.247803	0.605893	69353.5	FALSE
DCK	101170	82348.6	81906.9	92020.5	97735.5	106701	88475	98819	0.159516	0.247849	0.605812	93647	FALSE
DDX60L	2503.76	3711.45	1691.34	1818.08	1706.82	1980.36	2636	1835	-0.522238	0.247885	0.605749	2235.5	FALSE
GOPC	3207.61	3345.74	4714.14	2771.39	3639.19	0	3756	2137	-0.813639	0.24798	0.605583	2946.5	FALSE
NUP210	84316.3	63563.2	59333.7	73814.8	81175.2	87258.7	69071	80750	0.225373	0.247998	0.605553	74910.5	FALSE
NIPSNAP2	86021.5	58912.1	62275.2	75416.2	82708.7	85862.6	69070	81329	0.235722	0.248078	0.605411	75199.5	FALSE
LIMK2	4559.53	40938.9	11769.2	4110.09	3863.43	4253.32	19089	4076	-2.22767	0.248377	0.604889	11582.5	FALSE
BCKDHA	14431.2	15048.6	14879.1	21493.3	16908.3	14399.6	14786	17600	0.251347	0.248435	0.604788	16193	FALSE
NUDT1	39625.5	31883.2	28392	36736.7	36485.6	41879.7	33300	38367	0.204346	0.248622	0.60446	35833.5	FALSE
GRN	41872.4	30382.6	50224.3	61355.2	45218.7	47015.2	40826	51196	0.326538	0.248842	0.604077	46011	FALSE
TMOD1	0	3045.9	2414.74	1311.01	0	0	1820	437	-2.05839	0.248852	0.604059	1128.5	FALSE
IGFLR1	8888.81	0	8258.29	10038.9	10694.1	8335.1	5716	9689	0.761472	0.249054	0.603707	7702.5	FALSE
LNPEP	46524.4	38432.9	42691.1	46670.5	43999.9	47257.2	42549	45976	0.111736	0.249088	0.603646	44262.5	FALSE
TLR2	138740	145675	167672	163233	168960	157542	150696	163245	0.115401	0.249515	0.602903	156970	FALSE
CRIPT	0	4642.18	0	7234.62	4231.77	1955.19	1547	4474	1.53168	0.249722	0.602543	3010.5	FALSE
TNIP3	0	113402	36375.9	13695	0	0	49926	4565	-3.4511	0.249995	0.602069	27245.5	FALSE
CASP9	469.409	1119	1419.78	697.018	795.391	0	1003	497	-1.01125	0.250108	0.601873	750	FALSE
DNAJC3	86248.2	153350	117320	94680.3	91862.1	92120.6	118973	92888	-0.357072	0.250129	0.601836	105930	FALSE
BRI3	2931.73	5197.96	7211.59	6830.78	7516.31	6205.88	5114	6851	0.421928	0.250194	0.601724	5982.5	FALSE
VRK3	8032.94	8534.96	7842.06	7966.16	7739.36	7830.46	8137	7845	-0.052602	0.250349	0.601454	7991	FALSE
EEPD1	18272.6	6179.07	13716.1	18040.8	20627.5	15094.8	12723	17921	0.494261	0.250495	0.601201	15322	FALSE
EHD1	74335.6	517185	352854	211597	110507	76926.6	314792	133010	-1.24286	0.250654	0.600926	223901	FALSE
PIGK	14661.3	14809.2	13511	14989.4	15327	14549.2	14327	14955	0.0618939	0.250757	0.600746	14641	FALSE
TXLNG	1779.78	2544.36	1607.45	2449.67	0	0	1977	817	-1.27583	0.251154	0.600059	1397	FALSE
ACTMAP	2359.22	1908.83	2209.14	1865.68	0	1978.85	2159	1282	-0.752561	0.251433	0.599577	1720.5	FALSE
IRS2	1616.23	10478.1	4191.52	1764.25	1907.94	2042.85	5429	1905	-1.51078	0.251845	0.598866	3667	FALSE
MMUT	6648.53	8046.26	9450.22	7824.06	6669.2	5190.23	8048	6561	-0.294739	0.251851	0.598856	7304.5	FALSE
HGSNAT	15416.7	9693.05	9491.17	13305.8	14291.9	15043.6	11534	14214	0.301441	0.252579	0.597603	12874	FALSE
PCDHGA11	420.653	483.075	386.224	0	0	548.532	430	183	-1.23367	0.252584	0.597593	306.5	FALSE
AP1S1	10092.3	12115.7	11855.2	13318.4	15805.5	11025.4	11354	13383	0.237161	0.252771	0.597273	12368.5	FALSE
SLC35E1	5725.88	12759.4	11495.7	10507.8	20864.6	13640.3	9994	15004	0.586285	0.252839	0.597156	12499	FALSE
MMRN1	3195.54	0	1146.94	2316.64	3307.27	2639.06	1447	2754	0.928141	0.252873	0.597098	2100.5	FALSE
RIPK3	9539.07	21644.4	26236.1	9498.96	12785.7	14387.3	19140	12224	-0.646865	0.253043	0.596805	15682	FALSE
AAMP	13497.8	12032.5	16940.8	14736.2	16755.6	17848.8	14157	16447	0.216294	0.253158	0.596609	15302	FALSE
CEBPA	4711.24	0	0	3418.24	3698.41	3902.51	1570	3673	1.22584	0.253211	0.596518	2621.5	FALSE
NKTR	1788.24	1930.8	1991.87	1327.86	1539.01	2006.46	1904	1624	-0.228813	0.253257	0.596438	1764	FALSE
APOB	2293.08	2753.21	2994.83	2978.57	3175.85	2811.47	2680	2989	0.15705	0.253302	0.596361	2834.5	FALSE
PAG1	404.416	19434.1	6908.96	3834.63	0	0	8916	1278	-2.80224	0.253323	0.596326	5097	FALSE
DLD	157931	166177	171410	188319	176443	163459	165173	176074	0.0922042	0.253543	0.595949	170624	FALSE
GBP1	18373.6	134450	82859.4	50817.3	28376.2	16356.3	78561	31850	-1.30252	0.253626	0.595807	55205.5	FALSE
DTX2	389.177	2822.43	1449	1333.47	0	0	1554	444	-1.80533	0.253816	0.595482	999	FALSE
SLC38A10	3066.82	2672.09	2997.09	2323.9	2998.7	2458.36	2912	2594	-0.167025	0.254372	0.594531	2753	FALSE
CAMKK2	13644.8	10739.9	14611	14837.2	14383.1	14444.3	12999	14555	0.163149	0.254896	0.593638	13777	FALSE
KCTD10	10055.5	10454.6	8357.07	10811.3	10679.4	10086.6	9622	10526	0.129458	0.255084	0.593316	10074	FALSE
DHTKD1	4885.57	5372.12	5227.61	5134.07	6587.64	5571.07	5162	5764	0.15927	0.255261	0.593015	5463	FALSE
NUDT2	37708.1	39431.4	45480.6	41954.6	45770.5	45465.3	40873	44397	0.119295	0.255273	0.592995	42635	FALSE
ATP5MF	1359180	1135290	935040	1303060	1308940	1305020	1143170	1305673	0.191754	0.255369	0.592832	1.22442e+06	FALSE
KIF1C	571.645	0	593.196	0	0	297.219	388	99	-1.97053	0.255385	0.592805	243.5	FALSE
ATP6AP2	23448.1	13435	25855.9	34506.5	26068.5	22735.5	20913	27770	0.409136	0.255424	0.592739	24341.5	FALSE
MCM3	42555.8	37054.3	31646.9	38501.1	41735.7	46809.7	37086	42349	0.191461	0.25561	0.592422	39717.5	FALSE
TCERG1	55580.8	51281.9	50430.3	52805.1	55079.9	60905.4	52431	56263	0.101778	0.255619	0.592408	54347	FALSE
TNS1	4091.94	0	3934.65	3755.98	4967.07	4839.98	2676	4521	0.75682	0.255731	0.592216	3598.5	FALSE
CSDE1	76258.3	68145.9	83918.9	85886.1	81871.6	79949.2	76108	82569	0.117557	0.255938	0.591866	79338.5	FALSE
MMP14	0	80524.2	45654.6	25030.8	3549.84	0	42060	9527	-2.14236	0.256413	0.591061	25793.5	FALSE
DDX46	73194.6	83618.3	92265.2	78555.4	73265	74485.3	83026	75435	-0.138325	0.2566	0.590744	79230.5	FALSE
MNDA	4237410	4757840	4767600	5069000	4745520	4759310	4587617	4857943	0.0826008	0.256738	0.59051	4722780	FALSE
DOCK8	64146.8	64407.1	64324.7	66855.6	63610.6	66489.7	64293	65652	0.0301796	0.257067	0.589954	64972.5	FALSE
SMG1	1538.23	2900.5	2072.84	1701.44	1591.59	1644.93	2171	1646	-0.39909	0.257474	0.589266	1908.5	FALSE
CSF2RA	19540.9	23110.3	21128.6	29439.5	24056.4	20930.4	21260	24809	0.222713	0.257672	0.588932	23034.5	FALSE
SLC7A5	783.701	5818.28	2029.11	1018.37	895.909	720.503	2877	878	-1.71186	0.257884	0.588576	1877.5	FALSE
A2M	25754	10811.9	26297.6	30567.4	27029.5	26041.9	20955	27880	0.41195	0.258082	0.588243	24417.5	FALSE
NFS1	17383.7	14642.3	13404.5	18708.6	15478	17165	15144	17117	0.176748	0.258818	0.587005	16130.5	FALSE
SASH1	0	1156.76	1083	579.538	0	0	747	193	-1.95037	0.258843	0.586964	470	FALSE
PHF5A	180098	181200	196401	225619	193851	188453	185900	202641	0.124402	0.25885	0.586952	194270	FALSE
LIG3	22268.8	16335.1	16913.7	19531	21636.2	22623.1	18506	21263	0.200392	0.258915	0.586843	19884.5	FALSE
TBC1D7	6677.03	4363.87	3309.65	5252.59	6580.66	6921.22	4784	6251	0.386128	0.259134	0.586476	5517.5	FALSE
TIAM1	1606.83	1002.35	1149.46	1173.55	1760.04	2188.6	1253	1707	0.44655	0.259183	0.586394	1480	FALSE
NLRP3	2987.93	10367.4	4422.03	3642.27	2511.73	2606.17	5926	2920	-1.02101	0.259213	0.586344	4423	FALSE
IKBKG	47933.3	42202.7	44150.8	48035.8	44822.4	55051.1	44762	49303	0.139395	0.259277	0.586236	47032.5	FALSE
TBK1	34454.9	24562.1	33982.7	40669.4	36018.7	32232.3	31000	36307	0.227976	0.259398	0.586034	33653.5	FALSE
KIAA0930	29685.5	29113.1	32914.5	37409.4	32632.2	30756.2	30571	33599	0.136264	0.259577	0.585734	32085	FALSE
CRTC1	2303.93	5376.18	5918.79	4592.89	0	2158.63	4533	2251	-1.01021	0.259761	0.585426	3392	FALSE
TULP1;TULP1;TUB;TUB	0	0	2058.81	0	5452.1	3426.13	686	2959	2.10846	0.259796	0.585367	1822.5	FALSE
NIP7	23636.1	12367.8	16671	17927.8	23376	32651.9	17558	24652	0.489546	0.259879	0.585228	21105	FALSE
SMCHD1	53221.6	43122.3	40357.1	48334.7	50742.1	54567	45567	51215	0.168566	0.260276	0.584566	48391	FALSE
STEAP3	6619.73	11534.5	12212.5	9890.87	6661.54	4667.08	10122	7073	-0.517102	0.260514	0.584168	8597.5	FALSE
DCAKD	5314.84	5384.87	3014.82	7985.19	5388.03	5078.34	4572	6151	0.428038	0.260757	0.583765	5361.5	FALSE
IL1RAP	10525.8	10863.2	6608.5	6189.56	7275.95	8543.93	9333	7336	-0.347176	0.260861	0.58359	8334.5	FALSE
ALOX5AP	471662	316954	294246	409379	425904	483339	360954	439541	0.284182	0.260953	0.583438	400248	FALSE
PHC3	997.189	706.339	782.338	583.805	789.197	699.186	829	691	-0.262594	0.261058	0.583263	760	FALSE
TRIO	2327.23	2894.97	3099.15	2813.04	2136.24	2076.85	2774	2342	-0.244087	0.261216	0.583	2558	FALSE
PIK3CG	11239.1	7205.79	8280.97	11154.5	9599.43	11101.5	8909	10618	0.253303	0.261579	0.582397	9763.5	FALSE
MYCBP	104033	118132	129438	141823	115861	136120	117201	131268	0.16353	0.261663	0.582258	124234	FALSE
SLC39A8	0	4178.49	4742.1	2328.28	0	0	2974	776	-1.93787	0.262178	0.581404	1875	FALSE
MT-CO2	955870	699470	670966	812225	905859	1064540	775435	927541	0.258405	0.262558	0.580774	851488	FALSE
TMEM65	13389	11649.7	11991.9	12910.3	14741.8	12672.5	12344	13442	0.122942	0.262606	0.580695	12893	FALSE
BIN3	5055.9	2602.37	2900.9	4251.3	0	0	3520	1417	-1.31252	0.262645	0.580631	2468.5	FALSE
LMNA	332808	228776	457746	605072	473135	338093	339777	472100	0.474506	0.262681	0.580571	405938	FALSE
BCAS2	79886.5	80062	79233.8	42455.9	31386.5	92232	79727	55358	-0.526281	0.262759	0.580442	67542.5	FALSE
MPP1	50763.3	47920.9	65062.7	70681.4	67958	54018.1	54582	64219	0.234571	0.262768	0.580427	59400.5	FALSE
PPP3CC	0	2957.28	1984.76	0	1200.38	0	1647	400	-2.04162	0.262772	0.580421	1023.5	FALSE
FNTB	12382.7	15005.4	13802.8	16452.6	15578.1	13595.2	13730	15209	0.147527	0.262806	0.580365	14469.5	FALSE
HIRA	3632.23	4023.8	3513.95	4584.88	4063.68	3695.17	3723	4115	0.144152	0.262943	0.580139	3919	FALSE
MTX1	12726.3	11015.7	11030.8	10939.9	9900.42	11218.4	11591	10686	-0.117242	0.26296	0.58011	11138.5	FALSE
ARHGAP18	26347.6	19615.9	28521.2	31848.4	28400.4	26405.3	24828	28885	0.218324	0.262969	0.580095	26856.5	FALSE
NIPSNAP1	48274.5	36855.1	33108.9	44213.2	44577.6	47780.4	39413	45524	0.207953	0.263355	0.579458	42468.5	FALSE
TBL3	9003.04	7408.89	8408.45	8261.19	9174.13	10580.1	8273	9338	0.174696	0.263464	0.579279	8805.5	FALSE
RPL31	993128	1030130	1143230	1080350	879673	903464	1055496	954496	-0.145111	0.263762	0.578788	1004996	FALSE
FKBP8	37584.8	40530.5	38793.6	43012.6	39937.9	39440.1	38970	40797	0.066108	0.263784	0.578752	39883.5	FALSE
BSCL2	2285.47	1160.17	1440.68	2368.49	1795.2	2196.56	1629	2120	0.380335	0.264001	0.578395	1874.5	FALSE
RAB11B	988256	1164430	1157630	1279140	1202290	1117540	1103439	1199657	0.120615	0.264207	0.578056	1151548	FALSE
CHPF2	6015.46	4689.56	4127.11	5147.59	5714.48	7180.16	4944	6014	0.282652	0.264216	0.578042	5479	FALSE
TP53INP2	0	5092.56	3506.51	2127.28	0	0	2866	709	-2.01517	0.264383	0.577766	1787.5	FALSE
MESD	189351	157726	148947	177431	176093	196933	165341	183486	0.15022	0.264582	0.577439	174414	FALSE
ANAPC1	2567.39	2565.67	2258.47	2542.89	2115.76	1598.6	2464	2086	-0.240344	0.264615	0.577385	2275	FALSE
PMVK	136121	88678.7	96699.4	119239	126071	136336	107166	127215	0.24742	0.26497	0.576803	117190	FALSE
NAMPT	117265	3022580	1529920	845996	336959	123659	1556588	435538	-1.83752	0.265036	0.576695	996063	FALSE
AKAP8L	13332.2	14533.6	15835	20166.9	17372.6	13823.1	14567	17121	0.233059	0.265135	0.576534	15844	FALSE
ASAP1	19820.7	53957.8	57934	32170	28957.4	22275.1	43904	27801	-0.65923	0.265252	0.576342	35852.5	FALSE
RPL37A	136101	223884	234530	228798	262970	231160	198172	240976	0.282139	0.265287	0.576283	219574	FALSE
GGACT	2138.21	0	0	4314.04	0	3764.52	713	2693	1.91769	0.265705	0.575601	1703	FALSE
MICU2	13833	18825	18673	18100.1	28118.5	19035.1	17110	21751	0.346229	0.265837	0.575385	19430.5	FALSE
CTIF	2245.96	3541.2	4998.77	3184.07	1281.89	2551.65	3595	2339	-0.620099	0.265912	0.575262	2967	FALSE
NCOA4	0	25134.6	32203.2	11649.7	5652.15	0	19113	5767	-1.72856	0.266153	0.574869	12440	FALSE
ATP2B1	43515.2	67180.6	72766.5	57677.2	46313.7	38698.1	61154	47563	-0.36261	0.26619	0.574807	54358.5	FALSE
FOSL2	0	27503.2	10754.6	4588.25	973.514	1384.64	12753	2315	-2.46142	0.266199	0.574794	7534	FALSE
TOMM40	73440.3	63178.4	62653.4	67263.5	73608.7	74687.6	66424	71853	0.113348	0.266351	0.574546	69138.5	FALSE
NRF1	17565	14770.3	15846.2	16771.8	16695.1	20401.3	16061	17956	0.160955	0.266426	0.574423	17008.5	FALSE
IL1RN	25457.3	116975	53690.6	33237.7	30767.6	27303.9	65374	30436	-1.10293	0.266998	0.573493	47905	FALSE
UBQLN1	26970.7	45898.4	46024.3	37745.1	27805.9	24388.1	39631	29980	-0.402648	0.267103	0.573321	34805.5	FALSE
CLNS1A	10433.5	12627	13310.9	13287.2	7818.84	0	12124	7035	-0.785149	0.267355	0.572911	9579.5	FALSE
BTD	7529.39	0	5020.12	5586.56	7648.34	8487.79	4183	7241	0.791572	0.267438	0.572777	5712	FALSE
H3C1	25780300	23882000	22843900	25246800	25403900	25184200	24168733	25278300	0.0647576	0.267545	0.572603	2.47235e+07	FALSE
KCTD18	2047.5	0	1812.44	2278.77	1962.82	2140	1287	2127	0.725337	0.267654	0.572426	1707	FALSE
HMCN1	0	0	565.679	902.79	0	1872.05	189	925	2.29435	0.267734	0.572296	557	FALSE
TIMM44	54526.8	47666.6	50844.7	54588.4	51394.1	56821.2	51013	54268	0.0892426	0.267893	0.572038	52640.5	FALSE
HELB	0	903.644	545.341	277.034	0	113.307	483	130	-1.89224	0.268347	0.571304	306.5	FALSE
FAHD1	16716.5	23187.4	25334.7	27894.1	25506	23129.7	21746	25510	0.230296	0.26866	0.570796	23628	FALSE
WDR45	5222.17	6720.86	7049.37	6151.03	5557.18	3286.73	6331	4998	-0.340946	0.268672	0.570777	5664.5	FALSE
ADNP	9353.53	9019.54	8098.55	8373.97	8649.71	6783.05	8824	7936	-0.153077	0.268733	0.57068	8380	FALSE
CCDC25	7781.83	13296.3	15789.2	14187.8	4063.24	0	12289	6084	-1.01436	0.268773	0.570614	9186.5	FALSE
HSDL1	14664.3	19895	19613.5	20764.1	21504.2	19024.2	18058	20431	0.178142	0.26902	0.570216	19244.5	FALSE
NCF1	944018	771500	923865	946141	929706	980769	879794	952205	0.114106	0.269226	0.569883	916000	FALSE
LEPROT	7477.51	7062.9	8578.38	9584.8	8746.82	7599.74	7706	8644	0.165632	0.26937	0.569651	8175	FALSE
ERLIN1	132690	112791	110956	117887	138782	136755	118812	131141	0.142438	0.269549	0.569362	124976	FALSE
TRIP10	0	23232.6	9638.07	5909.45	0	0	10957	1970	-2.47571	0.26973	0.569071	6463.5	FALSE
HDAC3	18368.9	24127.9	24030.9	23780.4	12032.4	15456.7	22176	17090	-0.375854	0.269784	0.568984	19633	FALSE
POLR2M	3438	3924	2070.68	2560.13	2026.7	2601.11	3144	2396	-0.392089	0.269929	0.56875	2770	FALSE
STK38	39904.7	32493.9	31856.3	37817.9	35993.5	44252.7	34752	39355	0.179455	0.269976	0.568675	37053.5	FALSE
NDUFB10	343282	233307	229115	301669	315356	337651	268568	318225	0.244761	0.269998	0.568639	293396	FALSE
HNRNPH2	76966.3	97784	104075	102650	115007	98089.3	92942	105249	0.179404	0.270169	0.568365	99095.5	FALSE
DDX59	3681.89	7770.36	6915.7	5749	3646.66	3415.97	6123	4271	-0.519737	0.270457	0.567902	5197	FALSE
CHMP1A	91436.6	76717.3	73407.4	89287.4	81771.1	99345.2	80520	90135	0.162726	0.270476	0.567872	85327.5	FALSE
OAT	42658	35605.1	35598.6	40191.4	28748.7	25941.5	37954	31627	-0.263082	0.270525	0.567793	34790.5	FALSE
CYTH1	27085.3	29879.7	31459.9	29621.8	26646.6	25091.9	29475	27120	-0.120128	0.270766	0.567407	28297.5	FALSE
NCSTN	62063.2	52917.5	58124.1	58679.9	61994.6	64389	57702	61688	0.0963747	0.270913	0.567171	59695	FALSE
UBN2	606.822	590.872	781.902	858.798	0	0	660	286	-1.20482	0.270934	0.567136	473	FALSE
RIC1	1750.8	2069.5	2526.26	1512.01	1963.23	1863.49	2116	1780	-0.249478	0.271167	0.566763	1948	FALSE
SPTLC2	46990.8	43283.2	34864.8	43482.9	46562.7	51385.5	41713	47144	0.17657	0.271509	0.566216	44428.5	FALSE
CGAS	12589.1	16335.3	13378.6	13901.7	11167.7	11865	14101	12311	-0.195795	0.271614	0.566047	13206	FALSE
TAB2	1278.69	3229.25	3195.55	3075.2	0	0	2568	1025	-1.32483	0.271639	0.566008	1796.5	FALSE
PLCB2	43976.9	53321.4	58095.2	51668.2	42758.9	40401.7	51798	44943	-0.204797	0.271724	0.565872	48370.5	FALSE
ARMC6	13088.3	9095.74	13130.5	11935.6	14603	15125.1	11772	13888	0.238529	0.272098	0.565274	12830	FALSE
INTS7	9034.19	8214.33	8118.52	9281.87	8468.76	9062.09	8456	8938	0.0799624	0.272123	0.565235	8697	FALSE
PIGBOS1	7306.82	9079.02	4636.68	8795.14	0	0	7008	2932	-1.25716	0.272188	0.565131	4970	FALSE
PELP1	17556.2	14555.2	14652	16157.1	16609.6	19276	15588	17348	0.154316	0.272531	0.564584	16468	FALSE
STS	4389.15	2708.34	3176.86	5657.88	4121.84	3556.71	3425	4445	0.376325	0.272607	0.564463	3935	FALSE
BCL2L13	53722	88692.4	84633.9	66888.8	61155	54882.2	75683	60975	-0.311739	0.272709	0.564301	68329	FALSE
ZHX2	1266.84	5822.24	5380.09	3373.02	2380.13	0	4156	1918	-1.11594	0.272804	0.56415	3037	FALSE
NME2P1	0	2492.78	6479.08	1527.97	0	0	2991	509	-2.55379	0.27306	0.563741	1750	FALSE
ERP29	1311240	1074470	1032220	1229890	1216570	1328290	1139310	1258250	0.143258	0.273144	0.563609	1198780	FALSE
FBXO28	3005.75	3875.76	3322.68	3583.48	2475.52	0	3401	2020	-0.75201	0.273452	0.56312	2710.5	FALSE
GK	23494.5	230691	120831	75811.2	39920.9	24371.8	125006	46701	-1.42046	0.273596	0.56289	85853.5	FALSE
CHCHD6	2643.62	7479.7	5807.03	0	0	6297.75	5310	2099	-1.33887	0.27375	0.562645	3704.5	FALSE
KTN1	48337.4	63242.5	59395.5	53744	48182.9	51007.2	56992	50978	-0.160879	0.27396	0.562313	53985	FALSE
TOR1AIP2	9120.66	9313.93	10836.7	10424.2	7151.44	6940.37	9757	8172	-0.255762	0.274053	0.562166	8964.5	FALSE
ITGA4	11151.9	3386.92	4309.49	7480	9805.45	12208	6283	9831	0.645959	0.27436	0.56168	8057	FALSE
CD300A	14883.5	19506.1	16364.7	19267.9	20384.4	17298.9	16918	18984	0.166196	0.274886	0.560847	17951	FALSE
MT1X	0	7418.27	12449.8	4852.6	0	0	6623	1618	-2.03362	0.275019	0.560638	4120.5	FALSE
FAM78A	4731.77	0	3061.96	4115.11	4198.19	4781.83	2598	4365	0.748645	0.275823	0.55937	3481.5	FALSE
SFT2D2	9443.29	0	0	4750.96	7825.4	10175.5	3148	7584	1.26862	0.275825	0.559366	5366	FALSE
INSR	1003.88	0	0	905.152	533.098	917.413	335	785	1.23055	0.276155	0.558848	560	FALSE
BRD4	15675.3	16765.6	17338	17143	14745	12539.7	16593	14809	-0.164075	0.276234	0.558723	15701	FALSE
SACM1L	132881	123302	110108	130615	134491	127331	122097	130812	0.0994708	0.276248	0.558701	126454	FALSE
RCHY1	0	0	726.188	1583.09	0	1146.78	242	910	1.91042	0.276522	0.55827	576	FALSE
TP53I11	14287.6	12424.3	11118.1	14135.1	14370.2	13098.4	12610	13868	0.137181	0.276526	0.558265	13239	FALSE
ANKHD1	2210.08	3833.89	4124.91	3149.33	2524.57	1816.36	3390	2497	-0.441073	0.276575	0.558187	2943.5	FALSE
DHX34	3435.02	517.176	137.073	152.102	0	0	1363	51	-4.74873	0.276725	0.557951	707	FALSE
MGST2	13951.4	9716.09	10987.5	12974.8	12108.9	16584.9	11552	13890	0.265898	0.276789	0.557852	12721	FALSE
TAF5	7370.17	5849.14	5801.54	7842.44	6926.02	6633.14	6340	7134	0.170137	0.27686	0.55774	6737	FALSE
VAV2	12405.9	13417.5	11182.4	13543.9	12655.1	13468.6	12335	13223	0.10021	0.277263	0.557109	12779	FALSE
HUWE1	27289.3	29134.3	28518.4	31771	29080.9	28443.8	28314	29765	0.0721126	0.277269	0.557099	29039.5	FALSE
SLC3A2	160363	348966	267365	217452	174500	171522	258898	187825	-0.462997	0.27749	0.556752	223362	FALSE
DENND1A	4916.5	9126.05	7908.22	6116.31	5721.87	5326.58	7317	5722	-0.354822	0.277821	0.556236	6519.5	FALSE
ZMYM4	2920.88	3210.41	3700.26	3675.45	4119.47	3284.36	3277	3693	0.172373	0.27799	0.555971	3485	FALSE
ERGIC3	11162.5	8202.81	9945.54	9756.28	11598.5	12215.8	9770	11190	0.195763	0.278339	0.555425	10480	FALSE
GNAQ	48949.8	44836.2	45239.7	46196	48773.8	52772.5	46342	49247	0.0877313	0.278341	0.555423	47794.5	FALSE
EOGT	4808.37	5301.98	4398.47	5716.16	4763.9	5487.38	4836	5322	0.138203	0.278477	0.555211	5079	FALSE
RAB11A	3417.55	5642.32	5571.97	2457.29	3732.4	4741.5	4877	3644	-0.420661	0.2786	0.555019	4260.5	FALSE
DESI1	2052.84	8895.66	9095.17	5030.31	2881.16	3075.19	6681	3662	-0.867394	0.279322	0.553895	5171.5	FALSE
ATP5PB	438721	355945	355739	440060	399145	424031	383468	421079	0.134982	0.279348	0.553855	402274	FALSE
SP1	2429.07	3895.66	4084.97	4480.85	3732.6	4337.58	3470	4184	0.269877	0.279648	0.553388	3827	FALSE
ATG4B	20329.4	22703.9	23578.6	24054.3	23021.7	23348.1	22204	23475	0.0802893	0.279772	0.553196	22839.5	FALSE
TST	75625.4	76918.5	53765	83577.1	74969.9	77488.6	68770	78679	0.194198	0.279807	0.553141	73724.5	FALSE
FBXL12	0	2618.07	2256.84	2648.05	2871.35	2457.04	1625	2659	0.710369	0.279826	0.553112	2142	FALSE
MTSS1	2711.86	8471.24	8381.19	6036.18	3280.8	1654.03	6521	3657	-0.834526	0.279963	0.5529	5089	FALSE
NRP2	0	8114.54	10790.5	5155.77	0	0	6302	1719	-1.87451	0.279975	0.552881	4010.5	FALSE
FGD4	21808.7	17761.7	20000.1	22365.5	21971.1	20248	19857	21528	0.116592	0.279997	0.552846	20692.5	FALSE
RRM1	528.087	0	505.247	1236.61	531.542	419.882	344	729	1.08233	0.279998	0.552845	536.5	FALSE
HACE1	1036.08	697.939	745.605	412.503	642.094	826.93	827	627	-0.398217	0.280216	0.552507	727	FALSE
NOL9	7235.5	4865.69	6450.4	6389.06	7143.01	8517.63	6184	7350	0.249216	0.280349	0.5523	6767	FALSE
CNOT7	16748.4	20095.2	19993.5	18805.7	17003	15740.9	18946	17183	-0.140872	0.28054	0.552006	18064.5	FALSE
BUD23	440.177	0	833.729	590.253	847.482	781.694	425	740	0.80093	0.280613	0.551891	582.5	FALSE
LAIR1	9846.34	29942.6	29891.8	18461	13952.3	10959	23227	14457	-0.683986	0.280671	0.551803	18842	FALSE
ATF7	3245.3	0	4409.79	2083.21	0	0	2552	694	-1.87761	0.280859	0.551512	1623	FALSE
TBC1D4	1854.84	1184.97	1065.37	2005.41	1283.24	2212.3	1368	1834	0.422235	0.281092	0.551151	1601	FALSE
LCP2	54541.8	141779	89157	76228.4	57344.5	53689.9	95159	62421	-0.608314	0.281239	0.550925	78790	FALSE
MRPL18	14068.4	13382.4	14752.8	16246.7	17181.2	13338.7	14068	15589	0.148112	0.281443	0.55061	14828.5	FALSE
HADH	307671	293995	271743	290172	328093	311753	291136	310006	0.0906012	0.28153	0.550475	300571	FALSE
CKLF	14224.2	10797.6	8345.36	10067.5	15838.5	19547.5	11122	15151	0.445962	0.281918	0.549877	13136.5	FALSE
VPS72	9539.35	0	6904.12	9554.12	8537.55	9001.71	5481	9031	0.720426	0.282236	0.549387	7256	FALSE
NME7	890.519	2861.27	863.619	1515.72	0	0	1538	505	-1.60645	0.282293	0.5493	1021.5	FALSE
ZFTRAF1	5973.33	12769.8	10590.5	8806.03	6741.48	5515.64	9778	7021	-0.477834	0.28247	0.549028	8399.5	FALSE
SLC11A1	12869.7	19658.8	14212.9	13300.3	12465	13191.3	15580	12986	-0.262833	0.28265	0.548751	14283	FALSE
RBM42	21469.3	30245.2	30732.8	26842.9	23166.4	16798.1	27482	22269	-0.303464	0.282663	0.548732	24875.5	FALSE
IMPACT	12829.9	7788.08	9276.82	12737.7	11480.4	11458.3	9965	11892	0.255075	0.282745	0.548606	10928.5	FALSE
DDA1	11693.3	21965.9	20247.5	0	14105.8	17007.3	17969	10371	-0.792942	0.28351	0.547432	14170	FALSE
MSL2	0	704.068	1024.63	466.153	0	0	576	155	-1.89081	0.283695	0.547149	365.5	FALSE
HM13	127400	140228	124179	127359	125804	116578	130602	123247	-0.0836281	0.283701	0.54714	126924	FALSE
MRPL16	11404.1	22093.1	17085	16701.3	11416.6	6947.62	16861	11689	-0.528577	0.283713	0.547121	14275	FALSE
TMEM97	17597.9	14382.3	13637.8	16227.9	16790.1	17234.3	15206	16751	0.139586	0.283981	0.546711	15978.5	FALSE
MSMO1	1082.07	2881.71	3331.39	2898.82	0	0	2432	966	-1.33148	0.284108	0.546517	1699	FALSE
MAN1B1	4681.95	3054.85	3828.05	4551.95	12333.6	4490.65	3855	7125	0.886259	0.284115	0.546507	5490	FALSE
GBP2	21156.5	89703.2	64189.5	45050.1	28947	22964.4	58350	32321	-0.852277	0.284118	0.546501	45335.5	FALSE
SAMD4B	0	3081.99	1712.98	1183.31	0	0	1598	394	-2.01869	0.284452	0.545991	996	FALSE
PLCG2	78731.5	76616.2	77439.7	84898.2	77484.2	79061.2	77596	80481	0.0526732	0.284608	0.545752	79038.5	FALSE
NDST2	1008.59	4933.84	962.022	1020	0	870.97	2301	630	-1.8684	0.28471	0.545597	1465.5	FALSE
SNX30	16988.7	15510.7	16574.8	16489	18396	16887.1	16358	17257	0.0772101	0.284753	0.545532	16807.5	FALSE
SERINC1	8800.9	8000.57	12374.8	12515.1	11826.3	10346.3	9725	11563	0.249629	0.284852	0.545381	10644	FALSE
CDC42EP2	0	32902.5	8992.89	5036.35	0	0	13965	1679	-3.05634	0.284919	0.545279	7822	FALSE
ZFYVE19	5597.07	3875.11	3958.99	0	5883.57	0	4477	1961	-1.19082	0.284938	0.54525	3219	FALSE
LSM12	14725.3	24219.5	17641.3	25523.1	21970	20738.7	18862	22744	0.269997	0.285698	0.544093	20803	FALSE
BAG3	0	7415.98	4159.36	2888.54	0	0	3858	963	-2.00264	0.285747	0.544019	2410.5	FALSE
PYCR3	6190.13	9063.99	7176.84	8250.23	0	4815.61	7477	4355	-0.779691	0.285919	0.543757	5916	FALSE
MED1	4197.29	4544.56	4368.31	5081.05	4899.28	4193.84	4370	4725	0.112579	0.286384	0.543051	4547.5	FALSE
LRCH1	4366.62	7901.52	7051.12	4451.56	5301.05	5471.39	6440	5075	-0.343692	0.286512	0.542858	5757.5	FALSE
ZDHHC20	19806.8	13001.7	14435.2	18619.2	16865.7	20152.3	15748	18546	0.235928	0.286783	0.542447	17147	FALSE
MROH1	12605.8	14221.9	13328.5	13272.6	12537.4	12326	13385	12712	-0.0744692	0.286792	0.542434	13048.5	FALSE
ALDH3A2	66737.8	68412.2	68572.6	86856.4	71179.2	67569.1	67908	75202	0.147191	0.287399	0.541515	71555	FALSE
NDUFS5	228414	194538	193942	225343	214220	220797	205631	220120	0.0982301	0.288262	0.540212	212876	FALSE
QNG1	56234.1	67363.2	65525.7	64313.1	74846.6	67099.4	63041	68753	0.125133	0.288275	0.540194	65897	FALSE
FPR3	27704.4	0	32963.6	33209.2	36805.3	29063.4	20223	33026	0.707628	0.288364	0.540058	26624.5	FALSE
FPGS	0	7552.49	3992.37	2826.06	0	0	3848	942	-2.03039	0.288416	0.539981	2395	FALSE
AKT2	16464.9	16017.7	17719.1	20877.2	16800.9	17502.3	16734	18393	0.13642	0.28859	0.539719	17563.5	FALSE
CARD16	19126.8	31254.6	22947.1	22584.6	18415.9	18191.6	24443	19731	-0.308969	0.288617	0.539679	22087	FALSE
TGM2	5258.34	33159.4	9930.52	6433.11	5996.63	4176.1	16116	5535	-1.54177	0.28864	0.539644	10825.5	FALSE
BDH2	13627	21651.4	26076.5	20187.2	11745.1	12922.2	20452	14952	-0.451926	0.28865	0.539628	17702	FALSE
LZTR1	547.973	992.391	903.575	594.929	345.966	806.098	815	582	-0.484334	0.288663	0.53961	698.5	FALSE
EHD3	88033	386456	287121	198681	125993	96485.4	253870	140386	-0.854686	0.288688	0.539571	197128	FALSE
MED20	19808.2	18451.5	19340	19983.2	19898.9	19348.3	19200	19743	0.0402765	0.288859	0.539314	19471.5	FALSE
XXYLT1	2415.03	0	2181.15	2311.29	2487.86	2635.72	1532	2478	0.693872	0.288991	0.539116	2005	FALSE
RPL24	472882	609400	614055	584426	454034	383508	565446	473989	-0.254534	0.289021	0.539071	519718	FALSE
IPCEF1	9462	9455.06	9414.52	7196.98	7732.82	10115.3	9444	8348	-0.177883	0.28905	0.539028	8896	FALSE
SETX	2688.66	2554.85	2625.75	2754.24	3109.85	2587.03	2623	2817	0.102915	0.289344	0.538586	2720	FALSE
SLC1A3	0	5099.31	5431.56	2739.59	686.746	0	3510	1142	-1.61989	0.28942	0.538471	2326	FALSE
EEA1	36648.6	47095.9	43541.1	44200.7	33221.5	31453.4	42429	36292	-0.225389	0.289485	0.538373	39360.5	FALSE
ANXA8;ANXA8L1	4256.73	4585.21	5493.65	4132.65	4287.53	4505.13	4779	4308	-0.149402	0.289527	0.53831	4543.5	FALSE
RIPOR2	10042.5	22379.6	11021.6	6966.59	9032.24	12001.7	14481	9334	-0.633693	0.289562	0.538258	11907.5	FALSE
FMNL3	0	1105.91	1440.57	724.941	0	0	849	242	-1.81257	0.289607	0.538191	545.5	FALSE
PIGU	8644.08	9144.55	6537.87	9694.06	9066.36	8681.23	8109	9147	0.173838	0.28963	0.538157	8628	FALSE
GNPDA2	3722.78	6238.29	4704.54	4913.05	3714.98	1572.46	4889	3400	-0.523799	0.289776	0.537937	4144.5	FALSE
STAT2	36896.9	12188.1	15797.4	25348.9	33131.4	37391.8	21627	31957	0.563284	0.2898	0.537902	26792	FALSE
PECAM1	119612	47435	62655.5	91899.9	106377	115546	76568	104608	0.450184	0.290116	0.537428	90588	FALSE
METTL13	8552.42	7653.84	7395.48	9784.85	7419.1	9344.19	7867	8849	0.169718	0.290262	0.53721	8358	FALSE
USP34	1558.05	1379.38	1374.38	1176.75	1444.81	1330.85	1437	1317	-0.125561	0.290316	0.537129	1377	FALSE
SLC24A4	0	0	682.716	0	1157.23	1165.56	228	774	1.7665	0.290366	0.537054	501	FALSE
MTPAP	3275.3	2947.63	3825.92	8481.98	4385.14	3144.25	3350	5337	0.672066	0.290451	0.536927	4343.5	FALSE
PRMT3	3597.42	2607.32	2555.83	2903.49	3512.84	4141.04	2920	3519	0.269154	0.290768	0.536454	3219.5	FALSE
PPFIA1	5572.42	10160.5	9639.25	8625.2	5059.89	4698.31	8457	6128	-0.464843	0.291026	0.536069	7292.5	FALSE
OPTN	0	15035.9	6160.66	3109.11	1861.28	0	7066	1657	-2.0924	0.291635	0.53516	4361.5	FALSE
FGR	206715	158442	163754	181454	196393	220246	176304	199364	0.177345	0.291716	0.535039	187834	FALSE
SOD2	556308	7515520	4714500	3008960	1432160	526681	4262109	1655934	-1.36392	0.291721	0.535033	2.95902e+06	FALSE
PIK3AP1	30333.5	94321	76923.5	62920.4	30703	27094.8	67193	40239	-0.739695	0.292209	0.534307	53716	FALSE
CROCC	722.544	738.46	782.406	709.655	572.874	753.049	748	679	-0.140255	0.292254	0.53424	713.5	FALSE
TUBB3	1573.18	2380.56	1440.88	1723.39	998.736	1362.45	1798	1362	-0.401335	0.292508	0.533863	1580	FALSE
SDHAF2	278.288	4432.68	2877.66	2348.57	0	0	2530	783	-1.69206	0.292653	0.533647	1656.5	FALSE
MVP	326159	347825	356187	375848	348664	350968	343390	358493	0.0620969	0.292893	0.533292	350942	FALSE
RPUSD2	401.323	795.227	1320.86	570.484	703.209	0	839	425	-0.982923	0.293047	0.533063	632	FALSE
ARL6IP6	11612.2	13991.7	12695.1	13998.9	13008.8	14081.2	12766	13696	0.101442	0.293293	0.532698	13231	FALSE
SIRT7	5218.3	5031.7	6786.87	6877.05	6714.19	5800.27	5679	6464	0.186765	0.293535	0.53234	6071.5	FALSE
CDC123	7528.02	10924.6	12052.9	12601.3	13654.3	10327.4	10169	12194	0.262103	0.293621	0.532212	11181.5	FALSE
SLC27A2	0	1416.42	603.652	1747.99	772.337	1302.14	673	1274	0.920097	0.294058	0.531567	973.5	FALSE
KDM4B	0	2128.04	1819.58	0	1165.78	0	1316	389	-1.75969	0.294492	0.530927	852.5	FALSE
NDUFS7	85480.9	72203.9	75602.2	90261.8	78235.8	83892.6	77762	84130	0.11355	0.294598	0.530769	80946	FALSE
ATP6V0A2	16980.7	13207.9	13953.8	15254.6	17060.5	16408.7	14714	16241	0.142462	0.295052	0.530102	15477.5	FALSE
ISCA2	10724.1	14698	12032.1	10464.1	12533.3	8493.21	12485	10497	-0.250206	0.295094	0.530039	11491	FALSE
CTDSPL2	8715.38	8086.4	7147.03	8439.26	8650.78	8518.58	7983	8536	0.0966755	0.295254	0.529804	8259.5	FALSE
MED16	21483	6259.71	6030.26	5752.99	5272.6	4225.48	11258	5084	-1.14696	0.295376	0.529625	8171	FALSE
ERO1B	639.399	8648.94	724.691	417.294	0	0	3338	139	-4.58467	0.295396	0.529595	1738.5	FALSE
SEC61A1	270434	272313	240409	265093	271881	339012	261052	291995	0.161608	0.295844	0.528937	276524	FALSE
MRPS22	25648.8	28442.6	27808.8	25222.7	27859.4	21827.2	27300	24970	-0.128722	0.29593	0.528811	26135	FALSE
ZFY;ZFY;ZFY;ZFX;ZFX;ZFX	1474.06	1160.44	1123.19	1398.16	1602.1	1281.44	1253	1427	0.188338	0.29609	0.528576	1340	FALSE
BCL9L	0	1237.31	1900.45	801.181	0	142.818	1046	315	-1.73288	0.296163	0.528468	680.5	FALSE
ING3	3182.34	3849.3	8110.5	4002.74	3433.48	1535.77	5047	2991	-0.755069	0.296449	0.52805	4019	FALSE
RPS15	218330	263275	243159	280766	248907	253863	241588	261179	0.112488	0.296659	0.527742	251384	FALSE
HEXA	165440	97049.8	118949	141569	150923	165762	127146	152751	0.264696	0.296757	0.527599	139948	FALSE
BOP1	8574.83	9727.99	10271	10459.9	10436.2	9691.94	9525	10196	0.0982737	0.29676	0.527595	9860.5	FALSE
RBM47	24324.9	65953.7	60855	40565.5	35129.3	25833.2	50378	33843	-0.573947	0.296885	0.527412	42110.5	FALSE
SLC12A9	24257.8	21206.4	19397.1	22505.9	24245.7	23518.7	21620	23423	0.115557	0.297157	0.527015	22521.5	FALSE
ZPR1	13657.7	19681.5	20651	17763.3	14007.3	12631.3	17997	14801	-0.282076	0.297627	0.526328	16399	FALSE
RSPRY1	0	519.565	722.514	358.768	0	0	414	120	-1.79163	0.297681	0.526248	267	FALSE
LDAH	14563.3	12809.8	9320.93	11935.7	16269.1	15934.8	12231	14713	0.266528	0.298018	0.525757	13472	FALSE
ARPC1A	32256.9	71156.2	64902.5	64285.2	79505.3	70545.9	56105	71445	0.348708	0.298299	0.525348	63775	FALSE
DHRS7B	51059.9	46485.6	42667.7	51561.2	48793.3	49093.5	46738	49816	0.0920214	0.298672	0.524805	48277	FALSE
IL3RA	4038.58	10825	3120.34	0	3979.72	4068.33	5995	2683	-1.16	0.29869	0.524779	4339	FALSE
STAU2	6935.13	6997.88	7749.2	7261.26	6662.51	6517.24	7227	6814	-0.0850453	0.298739	0.524708	7020.5	FALSE
TTC1	25029	35471.3	41829.6	27953	32517.4	19981.7	34110	26817	-0.347026	0.298997	0.524334	30463.5	FALSE
SETD2	197.513	394.926	664.673	255.533	375.882	0	419	210	-0.993453	0.299135	0.524132	314.5	FALSE
DOCK10	20404.1	18189	20607.9	25450.5	21415	19330.8	19734	22065	0.161129	0.299144	0.524119	20899.5	FALSE
SNX9	9125.59	29076.3	22600.5	17343.1	10528	10369.6	20267	12747	-0.669019	0.299184	0.524061	16507	FALSE
AKAP9	4635.47	2359.7	3758.09	2552.16	2567.9	3159.32	3584	2760	-0.377179	0.299351	0.523819	3172	FALSE
APOBEC3F	7283.84	6469.21	4562.53	4646.53	4726.99	5779.16	6105	5051	-0.273498	0.299434	0.523698	5578	FALSE
EIF2B2	38889.4	51532.7	43658.1	47909.3	25514.8	33844.8	44693	35756	-0.321864	0.299449	0.523677	40224.5	FALSE
OASL	15499.1	46901	21625.1	19213	17667.6	11915.2	28008	16265	-0.784065	0.299652	0.523383	22136.5	FALSE
RTRAF	121493	164701	159659	151803	112079	115381	148618	126421	-0.233369	0.29991	0.523009	137520	FALSE
GP1BA	9059.99	2479.48	3422.61	5341.2	8730.33	9542.47	4987	7871	0.658332	0.299943	0.522961	6429	FALSE
AP5B1	3828.62	10404.2	10012.9	2471.26	2433.72	8708.1	8082	4538	-0.832737	0.300157	0.522652	6310	FALSE
SIRPB1	13762.2	0	4299.1	8178.37	11107.3	14781.7	6020	11356	0.915489	0.300589	0.522027	8688	FALSE
MYL9	4656.02	863.767	2101.04	3449.08	4118.05	4108.39	2540	3892	0.615467	0.300772	0.521763	3216	FALSE
PFKFB3	14838.1	491783	99513.4	39880.8	24164.4	18315.1	202045	27453	-2.87962	0.300823	0.521689	114749	FALSE
RNF123	3898.15	6473.32	4999.08	4058.33	5031.33	2685.71	5124	3925	-0.384396	0.300932	0.521531	4524.5	FALSE
DAXX	4392.01	5639.24	5645.95	5243.63	4627.25	2967.51	5226	4279	-0.288204	0.300978	0.521465	4752.5	FALSE
RELCH	2418.92	7206.35	4127.69	3286.3	2827.17	2601.78	4584	2905	-0.658128	0.30104	0.521375	3744.5	FALSE
ETFB	493217	577610	537122	594125	550772	561441	535983	568779	0.0856818	0.30105	0.521362	552381	FALSE
SRSF10	59398	65423.5	69599.1	67238.8	50338.5	56329.2	64807	57969	-0.160869	0.301246	0.521079	61388	FALSE
IFT57	0	0	687.898	0	991.179	1344.27	229	778	1.76343	0.301312	0.520984	503.5	FALSE
UHRF2	1274.71	937.615	1169.45	1257.42	1133.28	1787.33	1127	1393	0.305042	0.30148	0.520742	1260	FALSE
PHB1	846231	677083	663767	789475	774212	846235	729027	803307	0.13998	0.301601	0.520568	766167	FALSE
ABCA1	729.051	9104.48	3092.83	2238.43	1521.82	0	4309	1253	-1.78142	0.3017	0.520425	2781	FALSE
USP12	1843.28	3468.81	3719.06	3184.86	0	1945.11	3010	1710	-0.815959	0.301716	0.520401	2360	FALSE
PKN1	48450	68885.8	65235.5	59395.2	49083.3	48409.3	60857	52296	-0.218727	0.301759	0.520339	56576.5	FALSE
TECPR2	0	207.013	352.25	153.267	0	0	186	51	-1.86748	0.301827	0.520242	118.5	FALSE
ENOSF1	1929.01	5317.58	5892.34	3640.9	2796.02	1997.15	4380	2811	-0.639547	0.301925	0.520101	3595.5	FALSE
GPHN	2851.3	5907.97	6309.61	3689.66	3371.61	4065.91	5023	3709	-0.437484	0.30218	0.519734	4366	FALSE
RNF7	5648.25	11487.2	16318.7	17665.9	16441	11926.4	11151	15344	0.460493	0.302306	0.519554	13247.5	FALSE
NBR1	0	866.047	1418.17	637.463	0	0	761	212	-1.84129	0.302501	0.519273	486.5	FALSE
TTC17	0	0	151.606	199.435	389.39	0	51	196	1.95751	0.302521	0.519245	123.5	FALSE
HIP1	20346	41926.7	38390.9	30495.5	22744.1	21781.3	33555	25007	-0.424178	0.302563	0.519184	29281	FALSE
VTN	17326.5	5795.36	7682.24	11135.9	16408.8	17837.7	10268	15127	0.559011	0.302717	0.518964	12697.5	FALSE
LRP10	447.165	2894.95	1436.12	1225.82	0	733.501	1593	653	-1.28612	0.302778	0.518876	1123	FALSE
STAT5A	90346	85575.5	80240.2	86743.5	88573.1	93252.8	85387	89523	0.0682401	0.303229	0.51823	87455	FALSE
SLC9A6	7530.68	12020.7	11794	10010	0	8958.31	10448	6323	-0.724662	0.303292	0.518139	8385.5	FALSE
ACSL5	19791.3	68107.5	58497.3	42382.5	25390.2	21736.5	48799	29836	-0.709769	0.30361	0.517683	39317.5	FALSE
NOCT	3222.14	6184.33	0	0	1075.16	1759.31	3135	945	-1.73057	0.303664	0.517606	2040	FALSE
AZU1	182562	173005	207197	208021	0	136233	187588	114751	-0.709057	0.304211	0.516826	151170	FALSE
GDAP2	17650.6	15827.7	18625.8	18384.2	23766.4	17470.7	17368	19874	0.194431	0.30435	0.516627	18621	FALSE
C7orf25	2412.15	4547.27	3943.9	3661.05	2542.06	1682.37	3634	2628	-0.467497	0.304883	0.515866	3131	FALSE
KMT2C	448.898	249.925	304.166	321.88	271.131	0	334	198	-0.758175	0.304895	0.51585	266	FALSE
UTP23	2103.74	2706.73	2268.48	3365.08	2277.04	2718.74	2360	2787	0.240116	0.305074	0.515594	2573.5	FALSE
STX16	13398.4	19073.9	17845.2	15576.7	15508.3	11564.9	16773	14217	-0.238518	0.305109	0.515545	15495	FALSE
RHOF	13854	12295.9	15833.8	14219.5	9027.24	12293.1	13995	11847	-0.240392	0.305335	0.515223	12921	FALSE
IRAK4	74977.1	61422.8	70529.6	77770.1	41874	43960	68977	54535	-0.33893	0.305415	0.515109	61756	FALSE
SBF1	7793.95	8603.21	8156.59	8969.72	8042.5	8861.86	8185	8625	0.0755642	0.305436	0.51508	8405	FALSE
FSD1L	0	2338.87	1156.06	355.318	667.437	0	1165	341	-1.7728	0.305674	0.514741	753	FALSE
BAK1	26297.6	24780	24462.8	24897.9	24704.2	20401.9	25180	23335	-0.109811	0.305773	0.514601	24257.5	FALSE
ABAT	4290.91	3490.62	4984.43	5375.47	4952.56	4308.62	4255	4879	0.197283	0.305792	0.514574	4567	FALSE
IFNGR1	16213.6	6145.25	11809.4	12498.6	15560.6	17617.1	11389	15225	0.418789	0.306046	0.514213	13307	FALSE
H1-2	2083730	2352590	1951190	1941770	2043720	1973670	2129170	1986387	-0.100145	0.306343	0.513793	2.05778e+06	FALSE
TMEM254	10625.5	8392.49	7301.75	9037.5	9742.72	13476.9	8773	10752	0.293472	0.306418	0.513686	9762.5	FALSE
NIBAN1	26788.8	84649.4	91514.4	58605.6	37226.1	28417.1	67651	41416	-0.707911	0.3065	0.513569	54533.5	FALSE
TCF25	8233.68	8126.58	10673	13334.3	10085.1	9024.83	9011	10815	0.263226	0.306574	0.513465	9913	FALSE
PILRA	13335.7	51155.3	49763.3	37052.8	16231.6	7850.99	38085	20378	-0.902169	0.306613	0.513409	29231.5	FALSE
PRKAG1	42337.4	50576.4	48679.4	54731.2	48529.4	49415.6	47198	50892	0.108723	0.306654	0.513352	49045	FALSE
MERTK	0	3281.42	935.467	0	693.933	0	1406	231	-2.60331	0.306681	0.513313	818.5	FALSE
RASA4	0	186.21	347.009	1233.37	598.799	0	178	611	1.78075	0.306806	0.513136	394.5	FALSE
MGA	0	93.1673	79.2159	53.1668	0	0	57	18	-1.69702	0.307345	0.512373	37.5	FALSE
LTN1	8144.08	6946.53	8156.97	8719.35	8493.66	7766.07	7749	8326	0.10364	0.307351	0.512365	8037.5	FALSE
POFUT1	33384.7	32096.9	31205.4	36966.5	35157.2	31067.1	32229	34397	0.0939205	0.307661	0.511928	33313	FALSE
GUF1	3282.82	2859.34	3107.53	2545.15	2078.58	3303.86	3083	2643	-0.222523	0.307983	0.511473	2863	FALSE
UPP1	31543.5	160330	87695.7	60729.4	49522.5	36525.3	93190	48926	-0.929578	0.308029	0.511408	71058	FALSE
RNF146	0	1002.31	1197.55	678.896	0	0	733	226	-1.69615	0.308125	0.511273	479.5	FALSE
STRADA	5615.61	2759.77	4327.15	5450.36	4692.6	5613.25	4234	5252	0.310805	0.308448	0.510819	4743	FALSE
EPM2AIP1	4273.44	6937.49	8568.76	6967.31	2146.87	4099.04	6593	4404	-0.582038	0.30857	0.510646	5498.5	FALSE
BTN2A1	912.428	7404.46	7282.13	4635.88	1764.58	616.654	5200	2339	-1.15251	0.308607	0.510595	3769.5	FALSE
FGFR1OP2	24834	19909.4	21090.4	29154.2	24902.7	21276	21945	25111	0.194452	0.30874	0.510407	23528	FALSE
EZH2	803.467	1057.59	821.391	692.594	954.508	0	894	549	-0.70362	0.308818	0.510297	721.5	FALSE
TRAPPC13	12572.8	17210.5	18996.9	21511.2	20993.3	15641.9	16260	19382	0.253394	0.308841	0.510266	17821	FALSE
MRTO4	50440.3	56056.6	55325.4	53882.7	47153.6	51544.2	53941	50860	-0.0848398	0.308937	0.510129	52400.5	FALSE
OGFOD1	359.473	413.341	432.545	554.855	0	0	402	185	-1.11928	0.309021	0.510013	293.5	FALSE
EXOC5	26584.3	23866.5	22833.5	25620.4	24658.9	29328.2	24428	26536	0.1194	0.309037	0.50999	25482	FALSE
ATP8A1	9107.98	5047.43	4588.1	8086.72	7708.52	7977.15	6248	7924	0.342896	0.309259	0.509677	7086	FALSE
MAPRE2	55654.3	35967	37452.2	46400.7	52497.7	53608	43025	50835	0.240677	0.309358	0.509538	46930	FALSE
CIC	0	1826.37	2084.22	1116.97	0	212.184	1304	443	-1.55688	0.309563	0.509251	873.5	FALSE
RPL7	1347960	1285320	1246070	1332170	1302400	1367110	1293117	1333893	0.0447909	0.309602	0.509197	1313505	FALSE
TOM1	40897.1	226984	177572	123613	69346.4	40669.7	148484	77876	-0.931054	0.309639	0.509144	113180	FALSE
CCNC	6272.54	4252.33	2824.5	7063.2	5568.8	4869.8	4450	5834	0.390732	0.309857	0.508838	5142	FALSE
PATL1	15506.8	24217.9	24993.7	21030.6	15156.9	16194.6	21573	17461	-0.305102	0.309874	0.508814	19517	FALSE
TUBGCP6	510.976	1088.49	852.064	1185.89	1002.51	911.486	817	1033	0.338533	0.309952	0.508705	925	FALSE
SERPINB2	48981.3	2060330	407619	211277	91365.1	50491	838977	117711	-2.83338	0.310221	0.508329	478344	FALSE
CPM	19682	31312.5	42665.8	26787.3	22810.9	19948.9	31220	23182	-0.429447	0.310318	0.508193	27201	FALSE
STK10	96609.3	103344	111637	105190	91419.1	93838.4	103863	96816	-0.101373	0.310537	0.507887	100340	FALSE
FBXO6	6981.87	15251.1	10643.2	8622	7741.87	8141.03	10959	8168	-0.423972	0.310619	0.507772	9563.5	FALSE
IFI30	195221	98912.9	178514	162916	192726	263260	157549	206301	0.388945	0.310771	0.50756	181925	FALSE
CAPRIN1	30359.9	39569.1	43057.6	38387.1	30302.3	26121.8	37662	31604	-0.253022	0.310779	0.507549	34633	FALSE
PRKAR2B	22490.2	23842.2	25573.2	24710.4	25587.2	24851.5	23969	25050	0.0636517	0.310873	0.507418	24509.5	FALSE
PCYT1B	56329.8	41322.5	45076.8	59023.8	50643.2	51316	47576	53661	0.173629	0.310905	0.507372	50618.5	FALSE
LONP1	64121	53527.4	56328.1	58952.6	63409	63924.8	57992	62095	0.0986299	0.31096	0.507296	60043.5	FALSE
MAP4K4	22313.1	30528.8	26020.2	26519.7	21819.2	19685.8	26287	22675	-0.213273	0.310989	0.507255	24481	FALSE
DIAPH1	177554	186130	182461	180780	167536	180407	182048	176241	-0.0467719	0.311108	0.507089	179144	FALSE
NDUFB11	64343.5	63867.9	72498.9	65850.7	71973.2	81140.6	66903	72988	0.125582	0.311109	0.507087	69945.5	FALSE
PNPT1	20899.7	19752.7	17024.8	18471.2	22808.1	22819.4	19226	21366	0.152294	0.311249	0.506892	20296	FALSE
SNRNP27	18183.9	21554.8	16226.3	19433.2	15279.1	12193.2	18655	15635	-0.254768	0.311939	0.50593	17145	FALSE
LRP1	43291.8	27605.9	51915.5	52455.3	51619.2	44802.3	40938	49626	0.277653	0.312115	0.505685	45282	FALSE
CLUH	2592.31	4067.93	2872.78	3048.77	1967.77	2608.63	3178	2542	-0.322164	0.312409	0.505276	2860	FALSE
CAD	40680.6	40424	38062.8	39546.3	41030.5	43655.2	39722	41411	0.0600472	0.312465	0.505198	40566.5	FALSE
TXN	481475	2119880	1752610	1232670	780747	449977	1451322	821131	-0.821682	0.312496	0.505155	1.13623e+06	FALSE
DOLPP1	0	7379.03	11731	15055.5	10445.8	7633.12	6370	11045	0.794001	0.312667	0.504919	8707.5	FALSE
SULT1A3;SULT1A4	120286	111950	107261	115057	115724	139463	113166	123415	0.125078	0.312901	0.504593	118290	FALSE
ITGAX	176179	158277	235000	262782	228640	187827	189819	226416	0.254356	0.312904	0.504588	208118	FALSE
TNFRSF4	0	2282.38	6712.32	1852.75	0	0	2998	618	-2.27941	0.313169	0.504221	1808	FALSE
ANO10	19626.6	17667.2	17594.5	18185.9	20699.5	19407.1	18296	19431	0.0868116	0.313359	0.503958	18863.5	FALSE
GTF2H4	7006.63	8778.79	8089.4	7649.39	7624.31	6038.99	7958	7104	-0.163777	0.313541	0.503706	7531	FALSE
MFAP1	10435.1	17194.8	15654.7	21917.8	13119.8	19823	14428	18287	0.341917	0.313578	0.503654	16357.5	FALSE
ARHGAP24	2793.77	5621.89	5770.74	4482.11	3421.5	2282.58	4729	3395	-0.477894	0.313729	0.503445	4062	FALSE
TOP3B	0	2674.79	0	5424.05	3543.49	0	892	2989	1.74529	0.314001	0.503068	1940.5	FALSE
CMTR1	13171.9	18390.6	14120.1	13695.3	12845.2	13530.9	15228	13357	-0.189072	0.314114	0.502913	14292.5	FALSE
PARP4	15977.3	13464	17288	18653.3	18455.9	15138.7	15576	17416	0.161046	0.314204	0.502788	16496	FALSE
CCDC174	0	965.677	4998.92	0	633.088	0	1988	211	-3.23595	0.31424	0.502739	1099.5	FALSE
NUDT18	3894.52	10789.9	10239	8423.03	4264.45	2486.37	8308	5058	-0.715915	0.314299	0.502658	6683	FALSE
MOSPD2	46934.1	46834.8	45115.3	49720.7	47019.9	46281	46295	47674	0.0423506	0.314702	0.5021	46984.5	FALSE
GOLGA7	34178.9	16146	19747.4	28592.2	29917.2	30664	23357	29724	0.347769	0.314707	0.502094	26540.5	FALSE
CD36	221312	38090.2	88743.6	143485	185518	223506	116049	184170	0.666306	0.314769	0.502008	150110	FALSE
ELP2	20811.9	12250.4	9980.16	10477.7	11185.8	9955.19	14347	10540	-0.444983	0.314982	0.501715	12443.5	FALSE
HDGFL3	2665.46	11883.5	10883.8	6501.92	0	6433.93	8478	4312	-0.975313	0.315123	0.50152	6395	FALSE
OLR1	5768.55	4765.64	14728	3935.98	4430.66	5822.29	8421	4730	-0.832214	0.315169	0.501457	6575.5	FALSE
NOC4L	4505.7	2368.41	3170.05	3006.34	4819.31	5663.13	3348	4496	0.425403	0.315491	0.501014	3922	FALSE
NR2C2AP	7609.82	8931.31	10963.9	9476.31	7499.56	4712.53	9168	7229	-0.342772	0.315583	0.500886	8198.5	FALSE
MECR	11841.1	13821.9	14075.8	14487.4	14345.9	13538.5	13246	14124	0.0925561	0.315628	0.500825	13685	FALSE
OSTM1	8174.66	5658.78	7090.58	8538.51	8238.04	7081.09	6975	7953	0.189291	0.315724	0.500692	7464	FALSE
TRAF1	1332.99	94155.4	118532	58956.1	18623.7	0	71340	25860	-1.464	0.316033	0.500268	48600	FALSE
MTIF3	3244.97	4773.07	5849.26	7717.48	4916.27	5231.21	4622	5955	0.365446	0.316264	0.49995	5288.5	FALSE
FAM210B	4107.64	5601.67	4520.2	3995.65	4875.04	2740.83	4743	3871	-0.293329	0.316445	0.499702	4307	FALSE
CTSA	32353.1	25337.5	40949	43933.3	37575.2	35070.1	32880	38860	0.241064	0.316561	0.499542	35870	FALSE
PPP1R3D	20137.5	28569.8	29494.1	25616.1	22349.5	16619.9	26067	21529	-0.275984	0.316894	0.499087	23798	FALSE
BAD	0	2709.53	3393.12	1925.05	0	0	2034	642	-1.66454	0.316933	0.499033	1338	FALSE
BCAS3	4123.65	5811.47	5728.99	7621.77	5390.14	5697.02	5221	6236	0.256264	0.317086	0.498822	5728.5	FALSE
DVL3	1468.2	2450.5	1966.27	2380.6	941.129	0	1962	1107	-0.825101	0.317105	0.498797	1534.5	FALSE
NSMCE1	8702.27	8856.16	6956.87	9567.32	8586.83	8701.91	8172	8952	0.131565	0.317132	0.498761	8562	FALSE
MSH2	28615.2	23116.9	21270.3	28378.2	24951.5	28118.8	24334	27150	0.157944	0.317234	0.49862	25742	FALSE
DIPK2A	11294.6	6793.84	6619.52	12257.5	11773.4	7804.12	8236	10612	0.365639	0.31736	0.498448	9424	FALSE
BNIP1	36246	31480.2	25182.8	32877.9	37485.2	34448	30970	34937	0.173901	0.317599	0.498121	32953.5	FALSE
STX11	75857.2	112660	98394.7	88870.1	82292.3	77350.7	95637	82838	-0.207286	0.317649	0.498053	89237.5	FALSE
IL36G	4285.02	173087	14491.9	4783.28	0	0	63955	1594	-5.32594	0.317658	0.49804	32774.5	FALSE
SEPTIN8	0	2016.69	1054.88	854.016	0	0	1024	285	-1.84664	0.317796	0.497851	654.5	FALSE
CKAP4	670569	704770	644511	586612	615234	693494	673283	631780	-0.0917915	0.317823	0.497815	652532	FALSE
LMBRD2	1001.84	2937.47	878.739	1034.6	735.045	743.618	1606	838	-0.938887	0.317908	0.497698	1222	FALSE
GTF3C5	16436.2	16290.5	16525.2	16137.5	16984.4	17569.1	16417	16897	0.0415502	0.31829	0.497176	16657	FALSE
ABR	27322.6	32606.7	35936.1	32979	25800.6	24804.7	31955	27861	-0.197778	0.318304	0.497157	29908	FALSE
SYNE1	5720.78	5427.41	5926.13	6382.59	5776.97	5767.39	5691	5976	0.0703019	0.318579	0.496783	5833.5	FALSE
GAB1	0	0	654.912	1141.49	0	920.332	218	687	1.65455	0.318647	0.49669	452.5	FALSE
DDRGK1	51778.7	60776.4	55434.4	65797.9	59863.5	55714.6	55997	60459	0.110613	0.318824	0.496449	58228	FALSE
MTHFR	6592.11	7333.88	7829.58	6736.12	8588.36	9349.76	7252	8225	0.181621	0.318869	0.496388	7738.5	FALSE
TIMP2	1857.19	0	0	2966.59	2788.13	0	619	1918	1.63162	0.31906	0.496128	1268.5	FALSE
LTB4R	21210.3	9865.95	12727.2	14626.8	18862.7	28507.7	14601	20666	0.501159	0.319192	0.495948	17633.5	FALSE
FAM210A	0	7056.13	6620.32	4837.34	8329.56	9743.17	4559	7637	0.744288	0.319296	0.495807	6098	FALSE
ANKMY2	2463.17	1338.62	3506.05	3585.06	2972.36	2990.65	2436	3183	0.385764	0.319434	0.495619	2809.5	FALSE
EPB41L3	39867.6	146002	102906	83540.6	52620.9	38152.9	96259	58105	-0.728257	0.319575	0.495427	77182	FALSE
TRIM47	0	0	414.335	717.696	581.434	0	138	433	1.64868	0.319715	0.495237	285.5	FALSE
CPEB4	2856.47	7803.6	6612.14	5399.48	3719.74	2162.22	5757	3760	-0.614501	0.319801	0.49512	4758.5	FALSE
GTPBP4	56052	35634.1	35207.7	41482.9	52327.7	69008.2	42298	54273	0.359646	0.319918	0.494962	48285.5	FALSE
TOX4	4468.59	9853.77	11226.8	8820.91	4468.11	3119.01	8516	5469	-0.638874	0.319951	0.494916	6992.5	FALSE
PDIA4	685211	624182	564561	667798	659572	665389	624651	664253	0.0886817	0.320061	0.494767	644452	FALSE
GALNT10	427.789	0	0	745.241	0	596.447	143	447	1.64908	0.320198	0.494581	295	FALSE
WDR41	12370	12095.5	16368.7	15413.5	14974.9	15162.1	13611	15184	0.157689	0.320279	0.494472	14397.5	FALSE
SPATS2L	0	4037.51	2501.89	1602.74	635.919	0	2180	746	-1.54652	0.320591	0.494048	1463	FALSE
WDR36	7576.52	3583.54	5718.69	7198.21	7140.28	6527.09	5626	6955	0.305917	0.320691	0.493913	6290.5	FALSE
ZC3H7A	3218.84	4590.75	5433.1	4600.64	2824.45	2853.72	4414	3426	-0.365523	0.320763	0.493815	3920	FALSE
TEC	3674.84	1586.03	3181.35	4866.95	3247.89	3174.41	2814	3763	0.419255	0.320766	0.493811	3288.5	FALSE
IL1B	0	1447930	142977	26037.6	0	0	530302	8679	-5.93311	0.320851	0.493697	269490	FALSE
ARMC1	33963	29186.6	34237.4	36818.4	32737.1	34689.9	32462	34748	0.0981826	0.320856	0.49369	33605	FALSE
MRPS31	12362.4	16786.6	17407.2	20950.9	17530	15628.1	15519	18036	0.216895	0.320961	0.493548	16777.5	FALSE
AMPD3	14534.7	57994.7	49435	35465.8	21175.6	16079.8	40655	24240	-0.746012	0.320973	0.493531	32447.5	FALSE
ISG20	4892.35	81883.5	15100.7	4943.15	8751.12	6135.46	33959	6610	-2.36109	0.321057	0.493417	20284.5	FALSE
CUSTOS	0	1160.7	1409.6	1151.71	2260.34	1109.64	857	1507	0.814925	0.321175	0.493258	1182	FALSE
C1GALT1	2906.06	2789.06	2321.51	2654.21	2421	0	2672	1692	-0.659528	0.321379	0.492983	2182	FALSE
SYNJ2BP	20865.1	23240.3	18492.8	13901.7	20595.2	19630.5	20866	18042	-0.209762	0.321594	0.492693	19454	FALSE
SEPTIN10	2712.59	7784.53	4831.95	3842.26	3111.25	3343.92	5110	3432	-0.573986	0.322267	0.491784	4271	FALSE
DIS3L2	8114	7632.92	9642.48	8910.07	5941.91	6946.37	8463	7266	-0.220007	0.322512	0.491454	7864.5	FALSE
GCC1	9697.37	10841.8	9639.78	12466.4	11369.1	9529.38	10060	11122	0.144788	0.322637	0.491286	10591	FALSE
DNAJB12	17256.1	18880	19075.6	22906.1	19140.1	18322.1	18404	20123	0.128817	0.322673	0.491237	19263.5	FALSE
SRPK2	9289.4	8097.26	9218.32	9740.12	9636.3	8845.38	8868	9407	0.0851137	0.32296	0.490851	9137.5	FALSE
COG5	9325.66	10449	7040.61	10357.6	12713.6	8840.83	8938	10637	0.251046	0.32301	0.490784	9787.5	FALSE
DGLUCY	32670.5	38097.7	36095.6	38749.2	37447.8	36466.9	35621	37555	0.0762521	0.323118	0.490639	36588	FALSE
ARHGAP25	70437.2	78045.6	80570	89631.7	79083.8	77049.3	76351	81922	0.101598	0.32319	0.490542	79136.5	FALSE
SNRPGP15;SNRPG	300422	436631	411974	402405	277201	264101	383009	314569	-0.284002	0.323409	0.490248	348789	FALSE
YIF1B	9825.01	15675.9	15125.4	13955.6	9791.75	8461.32	13542	10736	-0.334965	0.323439	0.490207	12139	FALSE
CTSL	22416.6	202233	52825.5	46156.2	23818.3	17983.9	92492	29319	-1.65747	0.32409	0.489334	60905.5	FALSE
NCOR2	1933.16	4989.43	4540.97	3701.23	2317.27	1637.05	3821	2552	-0.582477	0.324141	0.489266	3186.5	FALSE
RBCK1	13062.1	13460	11798.8	12592.5	15321.5	13580.6	12774	13832	0.114792	0.324213	0.48917	13303	FALSE
TM9SF4	42403.7	50629.7	41951.1	43907.6	40251.8	40533.1	44995	41564	-0.114419	0.324328	0.489015	43279.5	FALSE
SKP1	148328	251350	284084	210979	186037	123401	227921	173472	-0.393826	0.324363	0.488968	200696	FALSE
APOBEC3C	33112.2	28011.8	30648.3	29626.1	37180.7	33839	30591	33549	0.133156	0.324542	0.48873	32070	FALSE
SIDT2	4731.19	1653.75	3193.99	4015.94	4732.47	3937.83	3193	4229	0.405328	0.3249	0.48825	3711	FALSE
TDRD7	8630.42	15656	10041.2	9029.12	9921.64	7904.37	11443	8952	-0.354172	0.325367	0.487627	10197.5	FALSE
WDR18	32572.7	26225.3	24710.6	31009.8	27973.1	35358.2	27836	31447	0.175962	0.325391	0.487595	29641.5	FALSE
MLKL	64621.2	107491	75839.5	74699.4	62952.3	65563	82651	67738	-0.287054	0.325602	0.487313	75194.5	FALSE
UBA6	59578	70812.3	67977.7	64506.3	58913.2	62372.2	66123	61931	-0.0944933	0.325778	0.487079	64027	FALSE
INTS12	2834.56	3795.68	3460.72	4055.08	3140.85	4632.98	3364	3943	0.229254	0.325791	0.487061	3653.5	FALSE
AKAP13	5991.49	22655.1	25507.7	16854.3	8912.54	4727.12	18051	10165	-0.828552	0.325845	0.486989	14108	FALSE
MRPL52	1268.36	4601.22	3112.55	3715	0	0	2994	1238	-1.2737	0.325874	0.486951	2116	FALSE
RFC4	31967.1	24546.1	22304.6	25918.1	31680.5	33817.9	26273	30472	0.213933	0.325893	0.486924	28372.5	FALSE
NCOA2	1306.31	1204.43	1951.75	1347.29	961.438	1273.82	1487	1194	-0.316863	0.325897	0.486919	1340.5	FALSE
UQCRFS1	285284	216915	201663	246440	256349	309543	234621	270777	0.206777	0.325984	0.486804	252699	FALSE
SLIRP	103514	108134	115403	143877	114559	107642	109017	122026	0.162635	0.326071	0.486688	115522	FALSE
ST3GAL1	4941	27210.6	26506.1	19952	7350.33	0	19553	9101	-1.1033	0.326075	0.486682	14327	FALSE
TSFM	34856.2	35539.1	36025.4	34473.7	38809.5	37623.4	35474	36969	0.0595664	0.326159	0.486571	36221.5	FALSE
PACC1	1692.87	4600.17	3167.66	2839.42	2503.93	0	3154	1781	-0.824202	0.326163	0.486565	2467.5	FALSE
UBL3	10858.9	20712.2	20148.4	18801.3	11660	0	17240	10154	-0.763731	0.326483	0.48614	13697	FALSE
TRAPPC12	15276.8	15638.1	14909.4	15787.3	14281	12367.9	15275	14145	-0.110817	0.326753	0.485781	14710	FALSE
CCDC126	0	1180.85	1703.2	913.416	0	0	961	304	-1.65875	0.326962	0.485503	632.5	FALSE
SEC63	56662.8	45226.7	42752.8	50869.4	53996.2	54621.2	48214	53162	0.140948	0.327403	0.484917	50688	FALSE
ERICH1	2601.26	2687.14	2834.79	2721.03	1660.02	2598.62	2708	2327	-0.218888	0.327499	0.484789	2517.5	FALSE
RABGEF1	16264.1	25470.2	17784.1	18725.5	16216.8	14046.1	19839	16329	-0.280896	0.32811	0.483981	18084	FALSE
ABCD3	42216.2	34429.2	35815.5	43258.9	39271.4	39122.5	37487	40551	0.113346	0.328315	0.48371	39019	FALSE
SLAMF7	0	34939.6	32793.7	19818.1	5326.43	0	22578	8382	-1.42962	0.32834	0.483676	15480	FALSE
ANKZF1	4659.4	4603.87	4360.14	4783.15	4477.91	6671.01	4541	5311	0.225846	0.328422	0.483568	4926	FALSE
ZNF622	9432.82	18888.5	16859.1	14056.2	12048.2	7537.69	15060	11214	-0.42543	0.328677	0.483231	13137	FALSE
HUS1	1870.23	3334.58	5436.03	1555.28	3408.09	1697.62	3547	2220	-0.675804	0.328761	0.48312	2883.5	FALSE
NMRAL1	23423.5	26058.3	24720.1	29068.8	29262.8	23084.9	24734	27139	0.133865	0.329066	0.482717	25936.5	FALSE
B4GALT7	3950.59	4294.52	3364.61	2967.93	0	4307.16	3870	2425	-0.674296	0.329098	0.482675	3147.5	FALSE
NECTIN2	3722.42	23487.9	20007.9	14176	6510.52	3729.39	15739	8139	-0.951522	0.329137	0.482623	11939	FALSE
TLR8	66397.1	55931	66880.7	70070.7	66391.7	65514.8	63070	67326	0.0942133	0.329301	0.482406	65198	FALSE
FCER1G	153948	1148020	504817	417880	221896	166101	602262	268626	-1.16479	0.329717	0.481859	435444	FALSE
RPL6	1033140	925801	1027330	860365	957716	992733	995424	936938	-0.0873571	0.329725	0.481848	966181	FALSE
APOL2	17142.3	23761	19712.2	17852.9	18501	17811.9	20205	18055	-0.162305	0.329785	0.481769	19130	FALSE
SUPT4H1	42541.5	64442.1	69930.1	52717.8	51237.6	43601.3	58971	49186	-0.261776	0.329919	0.481592	54078.5	FALSE
RAB32	267010	312847	300582	334716	303196	300762	293480	312891	0.0924011	0.33023	0.481184	303186	FALSE
CYBC1	191657	169965	169537	177443	183869	234881	177053	198731	0.166636	0.330383	0.480983	187892	FALSE
WDR24	876.185	1465.53	1970.81	0	1931.02	0	1438	644	-1.15917	0.330433	0.480917	1041	FALSE
EXOC8	30162.5	29242.9	28261	27859.1	24556.5	29828.5	29222	27415	-0.0921118	0.330473	0.480863	28318.5	FALSE
LRCH3	2727.29	10921.2	10749.8	6747.73	4642.41	3496.21	8133	4962	-0.71279	0.330649	0.480633	6547.5	FALSE
TYROBP	26055.1	82679.2	70456.1	62007.3	31582.8	9158.94	59730	34250	-0.802368	0.33065	0.480631	46990	FALSE
[truncated: 4,627 more rows]

## Sheet: S. table 2
protein	control.1	control.2	control.3	COVID.1	COVID.2	COVID.3	AVG.Ctrl	AVG.COVID	Log2.fold.change	T.test	mlog10p	means_all	sig	ctrl 0	covid 0
ATP11C	1429.5	1013.52	1297.33	0	459.548	0	1247	153	-3.02489	0.00508421	2.29378	700	TRUE	0	2
ATP13A2	528.772	475.777	465.44	287.717	0	0	490	96	-2.35308	0.0157883	1.80166	293	TRUE	0	2
ARHGAP10	3327.46	1743.85	3508.53	0	926.553	0	2860	309	-3.21101	0.016314	1.78744	1584.5	TRUE	0	2
CCDC127	5492.54	4738.85	3495.46	0	2893.89	0	4576	965	-2.24592	0.03275	1.48479	2770.5	TRUE	0	2
STBD1	1027.9	3078.09	2329.57	0	755.677	0	2145	252	-3.09022	0.0435159	1.36135	1198.5	TRUE	0	2
SLC36A4	467.75	628.888	832.64	419.425	0	0	643	140	-2.20158	0.0453424	1.3435	391.5	TRUE	0	2
HAUS6	1107.19	803.945	828.317	669.136	0	0	913	223	-2.03352	0.0470561	1.32738	568	TRUE	0	2
NOD2	523.808	187.563	313.414	126.092	0	0	342	42	-3.02277	0.04845	1.31471	192	TRUE	0	2
RPP25L	3400.23	4835.68	3484.91	2982.42	0	0	3907	994	-1.97452	0.0567454	1.24607	2450.5	FALSE	0	2
FKBP11	2961.61	2520.8	2392.82	2228.22	0	0	2625	743	-1.82143	0.0690374	1.16092	1684	FALSE	0	2
TXNL4B	3876.76	3556.24	5377.07	3430.49	0	0	4270	1143	-1.90079	0.070104	1.15426	2706.5	FALSE	0	2
DHPS	1793.01	2099.02	4176.81	1528.81	0	0	2690	510	-2.39995	0.0738121	1.13187	1600	FALSE	0	2
MAPK13	990.34	2309.52	2551.45	1304.72	0	0	1950	435	-2.16502	0.0805892	1.09372	1192.5	FALSE	0	2
YRDC	5079.78	11911	8616.95	6010.84	0	0	8536	2004	-2.09094	0.0808377	1.09239	5270	FALSE	0	2
ALDH5A1	597.274	1105.22	1106.44	751.102	0	0	936	250	-1.90294	0.0858559	1.06623	593	FALSE	0	2
MTFR2	1742.25	7160.43	4748.81	0	2175.73	0	4550	725	-2.64949	0.0911082	1.04044	2637.5	FALSE	0	2
ISG20L2	2353.46	3518.11	5418.57	2813.89	0	0	3763	938	-2.00443	0.0946032	1.02409	2350.5	FALSE	0	2
NAA35	852.496	2515.4	2099.71	1277.06	0	0	1823	426	-2.09808	0.100426	0.998152	1124.5	FALSE	0	2
MAD2L1BP	690.8	366.421	550.893	0	0	464.498	536	155	-1.79163	0.103075	0.986846	345.5	FALSE	0	2
TRIM11	3265.55	3274.38	4509.59	0	3466.02	0	3683	1155	-1.67263	0.108434	0.964836	2419	FALSE	0	2
CEACAM4	5984.06	3879.77	4442.95	4449.75	0	0	4769	1483	-1.6849	0.111017	0.95461	3126	FALSE	0	2
CCDC69	3942.04	1862.9	1275.67	0	0	1402.05	2360	467	-2.33634	0.112698	0.948082	1413.5	FALSE	0	2
TCF20	298.995	1353.59	1048.09	523.523	0	0	900	175	-2.367	0.11302	0.946846	537.5	FALSE	0	2
CNST	178.915	360.452	466.085	276.811	0	0	335	92	-1.86087	0.123244	0.909234	213.5	FALSE	0	2
MKRN1	625.925	807.377	813.597	747.452	0	0	749	249	-1.58788	0.123305	0.909018	499	FALSE	0	2
CDC42EP4	898.701	9661.84	10049.2	2815.95	0	0	6870	939	-2.87163	0.13115	0.882231	3904.5	FALSE	0	2
ORAI1	948.686	855.703	1004	968.497	0	0	936	323	-1.53592	0.132835	0.876688	629.5	FALSE	0	2
CUTA	4096.55	7769.59	8635.44	6378.6	0	0	6834	2126	-1.68442	0.137556	0.861522	4480	FALSE	0	2
SLC25A16	5816.63	1237.84	2965.9	1848.35	0	0	3340	616	-2.43863	0.137556	0.86152	1978	FALSE	0	2
TMEM131	417.613	11.7691	385.166	82.4669	0	0	272	27	-3.30411	0.140626	0.851933	149.5	FALSE	0	2
POP7	3162.39	3583.07	3871.7	3720.9	0	0	3539	1240	-1.51267	0.141498	0.84925	2389.5	FALSE	0	2
DSN1	6031.92	3343.6	7276.96	5409.73	0	0	5551	1803	-1.62211	0.155462	0.808376	3677	FALSE	0	2
GPS2	503.857	1845.47	840.092	730.618	0	0	1063	244	-2.1261	0.156744	0.804809	653.5	FALSE	0	2
DIP2A	3752.94	3612.35	3678.9	4045.14	0	0	3681	1348	-1.44903	0.158784	0.799193	2514.5	FALSE	0	2
USP27X;USP22;USP22	1736.99	1257.05	1495.17	1622.3	0	0	1496	541	-1.46842	0.162081	0.790269	1018.5	FALSE	0	2
SLC25A46	2120.25	5928.18	7638.51	4438.43	0	0	5229	1479	-1.82144	0.163818	0.78564	3354	FALSE	0	2
CHRNE	835.145	1271.14	1120.17	1165.24	0	0	1075	388	-1.46932	0.168203	0.774166	731.5	FALSE	0	2
MED19	849.676	2384.4	1590.94	1489.75	0	0	1608	497	-1.69546	0.170153	0.76916	1052.5	FALSE	0	2
ATP7A	186.465	360.347	371.679	324.432	0	0	306	108	-1.50135	0.184515	0.733968	207	FALSE	0	2
RETSAT	2065.92	2989.94	2348.13	2781.97	0	0	2468	927	-1.4122	0.186247	0.729911	1697.5	FALSE	0	2
TMEM106A	3248.91	14980.2	9877.45	7869.19	0	0	9369	2623	-1.83662	0.191044	0.718868	5996	FALSE	0	2
LSM1	13202.1	31994.5	31007.4	26141.4	0	0	25401	8714	-1.54353	0.191881	0.716969	17057.5	FALSE	0	2
CYTH2	1939.55	3235.87	2400.16	2835.75	0	0	2525	945	-1.41763	0.195804	0.708179	1735	FALSE	0	2
SGMS1	1440.36	5264.11	2210.43	2481.11	0	0	2972	827	-1.84523	0.208283	0.681346	1899.5	FALSE	0	2
NPM3	5073.62	6396.97	4006.46	6001.77	0	0	5159	2001	-1.36667	0.209938	0.677909	3580	FALSE	0	2
BICRA	130.775	537.355	137.319	168.704	0	0	268	56	-2.2553	0.219002	0.659552	162	FALSE	0	2
CENPA	2886.09	2084.63	2925.59	3191.61	0	0	2632	1064	-1.30689	0.22661	0.644722	1848	FALSE	0	2
PNPLA4	334.018	361.462	578.716	0	497.084	0	425	166	-1.35803	0.229597	0.639033	295.5	FALSE	0	2
PHF3	1809.59	3803.53	4068.46	3677.03	0	0	3227	1226	-1.3967	0.230919	0.63654	2226.5	FALSE	0	2
NAA20	3032.12	13804	15499.6	10445.6	0	0	10779	3482	-1.63023	0.235528	0.627958	7130.5	FALSE	0	2
OSCAR	3520.89	1255.75	5154.96	0	3354.39	0	3311	1118	-1.56598	0.240034	0.619727	2214.5	FALSE	0	2
LIN52	14784.5	15778.3	20144.9	21023.2	0	0	16903	7008	-1.27022	0.241246	0.617539	11955.5	FALSE	0	2
TXLNG	1779.78	2544.36	1607.45	2449.67	0	0	1977	817	-1.27583	0.251154	0.600059	1397	FALSE	0	2
PCDHGA11	420.653	483.075	386.224	0	0	548.532	430	183	-1.23367	0.252584	0.597593	306.5	FALSE	0	2
PAG1	404.416	19434.1	6908.96	3834.63	0	0	8916	1278	-2.80224	0.253323	0.596326	5097	FALSE	0	2
DTX2	389.177	2822.43	1449	1333.47	0	0	1554	444	-1.80533	0.253816	0.595482	999	FALSE	0	2
BIN3	5055.9	2602.37	2900.9	4251.3	0	0	3520	1417	-1.31252	0.262645	0.580631	2468.5	FALSE	0	2
UBN2	606.822	590.872	781.902	858.798	0	0	660	286	-1.20482	0.270934	0.567136	473	FALSE	0	2
TAB2	1278.69	3229.25	3195.55	3075.2	0	0	2568	1025	-1.32483	0.271639	0.566008	1796.5	FALSE	0	2
PIGBOS1	7306.82	9079.02	4636.68	8795.14	0	0	7008	2932	-1.25716	0.272188	0.565131	4970	FALSE	0	2
CHCHD6	2643.62	7479.7	5807.03	0	0	6297.75	5310	2099	-1.33887	0.27375	0.562645	3704.5	FALSE	0	2
DHX34	3435.02	517.176	137.073	152.102	0	0	1363	51	-4.74873	0.276725	0.557951	707	FALSE	0	2
NME7	890.519	2861.27	863.619	1515.72	0	0	1538	505	-1.60645	0.282293	0.5493	1021.5	FALSE	0	2
MSMO1	1082.07	2881.71	3331.39	2898.82	0	0	2432	966	-1.33148	0.284108	0.546517	1699	FALSE	0	2
ZFYVE19	5597.07	3875.11	3958.99	0	5883.57	0	4477	1961	-1.19082	0.284938	0.54525	3219	FALSE	0	2
SDHAF2	278.288	4432.68	2877.66	2348.57	0	0	2530	783	-1.69206	0.292653	0.533647	1656.5	FALSE	0	2
ERO1B	639.399	8648.94	724.691	417.294	0	0	3338	139	-4.58467	0.295396	0.529595	1738.5	FALSE	0	2
OGFOD1	359.473	413.341	432.545	554.855	0	0	402	185	-1.11928	0.309021	0.510013	293.5	FALSE	0	2
IL36G	4285.02	173087	14491.9	4783.28	0	0	63955	1594	-5.32594	0.317658	0.49804	32774.5	FALSE	0	2
MRPL52	1268.36	4601.22	3112.55	3715	0	0	2994	1238	-1.2737	0.325874	0.486951	2116	FALSE	0	2
WDR24	876.185	1465.53	1970.81	0	1931.02	0	1438	644	-1.15917	0.330433	0.480917	1041	FALSE	0	2
E2F3	1275.29	850.046	627.361	0	0	1247.4	918	416	-1.14192	0.334044	0.476196	667	FALSE	0	2
HPS1	603.456	2167.24	372.48	994.147	0	0	1048	331	-1.66069	0.334835	0.475169	689.5	FALSE	0	2
KDELR1	2945.33	3346.06	3828.01	0	0	4861.67	3373	1621	-1.0576	0.345568	0.461466	2497	FALSE	0	2
ABCB4	518.089	1434.68	1263.84	1454.61	0	0	1072	485	-1.14491	0.353926	0.451087	778.5	FALSE	0	2
PTDSS2	3225.03	2019.7	1782.88	3313.58	0	0	2343	1105	-1.08464	0.357419	0.446822	1724	FALSE	0	2
SPOUT1	2446.42	1259.79	2216.62	2814.48	0	0	1974	938	-1.07342	0.361268	0.442171	1456	FALSE	0	2
ARPP19	5625.84	26421.6	23823.4	24289.6	0	0	18624	8097	-1.20176	0.369067	0.432894	13360.5	FALSE	0	2
CCNA2	965.446	2074	1997.1	2404.05	0	0	1679	801	-1.06697	0.373869	0.42728	1240	FALSE	0	2
CPA4	5786.99	3622.88	881.182	0	0	4288.82	3430	1430	-1.26274	0.376864	0.423815	2430	FALSE	0	2
HIGD2A	1876.28	5360.76	4753.29	0	5610.84	0	3997	1870	-1.09558	0.380023	0.42019	2933.5	FALSE	0	2
QRSL1	806.643	1068.37	1993.66	1801.76	0	0	1290	601	-1.10243	0.380873	0.41922	945.5	FALSE	0	2
ZYG11B	662.858	1365.72	1549.23	1732.93	0	0	1193	578	-1.04586	0.389472	0.409524	885.5	FALSE	0	2
XAF1	2381.42	2689.7	507.234	2501.49	0	0	1859	834	-1.15705	0.394945	0.403464	1346.5	FALSE	0	2
POLRMT	342.568	538.075	629.785	754.423	0	0	503	251	-1.00151	0.396052	0.402248	377	FALSE	0	2
COX7B	8311.1	4407.97	5120.82	9124.6	0	0	5947	3042	-0.967273	0.424479	0.372144	4494.5	FALSE	0	2
CENPE	73.6875	2544.52	2511.17	2211.48	0	0	1710	737	-1.21377	0.427003	0.369569	1223.5	FALSE	0	2
FBRS	1726.73	3400.69	1056.74	3025.86	0	0	2061	1009	-1.03123	0.438929	0.357606	1535	FALSE	0	2
AVEN	272.843	1678.73	2377.42	2165	0	0	1443	722	-0.999664	0.490254	0.309579	1082.5	FALSE	0	2
TCEAL3	2834.4	7898.45	10859.5	11501.5	0	0	7197	3834	-0.908698	0.495706	0.304776	5515.5	FALSE	0	2
RAPGEF2	512.324	498.434	321.076	0	0	864.726	444	288	-0.623099	0.625266	0.203935	366	FALSE	0	2
ZBTB34	281.735	1253.71	1578.83	1990.76	0	0	1038	664	-0.645577	0.651956	0.185781	851	FALSE	0	2
RIOK3	1389.63	1522.12	365.967	0	2117.74	0	1093	706	-0.630166	0.652089	0.185693	899.5	FALSE	0	2
STIM2	1442.96	1065.18	2578.82	3371.04	0	0	1696	1124	-0.59361	0.661636	0.179381	1410	FALSE	0	2
STK25	317.032	466.914	773.237	1051.23	0	0	519	350	-0.56686	0.676392	0.169802	434.5	FALSE	0	2
ZFC3H1	808.849	422.361	1821.27	0	3992.96	0	1017	1331	0.387477	0.833183	0.0792597	1174	FALSE	0	2

## Sheet: S. table 3
protein	control.1	control.2	control.3	COVID.1	COVID.2	COVID.3	AVG.Ctrl	AVG.COVID	Log2.fold.change	T.test	mlog10p	means_all	sig	ctrl 0	covid 0
WLS	0	0	1459.88	2172.67	2530.45	2582.57	487	2429	2.31922	0.0181827	1.74034	1458	TRUE	2	0
CDC34	1951.09	0	0	2986.81	2296.41	3532.49	650	2939	2.1758	0.0368256	1.43385	1794.5	TRUE	2	0
TMEM41A	0	0	2702.24	3341.9	4177.6	3701.23	901	3740	2.05394	0.0382374	1.41751	2320.5	TRUE	2	0
SDS	3626.37	0	0	5935.83	5130.88	3954.96	1209	5007	2.05045	0.0469859	1.32803	3108	TRUE	2	0
CBLB	1483.08	0	0	2392.44	1552.66	1407.9	494	1784	1.85175	0.0909253	1.04132	1139	FALSE	2	0
CENPH	1258.85	0	0	1525.86	3413.95	1242.42	420	2061	2.29602	0.109628	0.96008	1240.5	FALSE	2	0
IL2RG	0	0	3334.41	3881.05	3767.75	2767.66	1111	3472	1.64336	0.112996	0.946936	2291.5	FALSE	2	0
KCTD21	7449.63	0	0	7531.62	8425.66	6593.12	2483	7517	1.59791	0.118455	0.926446	5000	FALSE	2	0
JUND	0	0	7555.03	6963.93	6560.43	9806.18	2518	7777	1.62671	0.125094	0.902765	5147.5	FALSE	2	0
MRM3	0	0	2338.5	2569.72	2398.16	1581.82	780	2183	1.48585	0.168811	0.772599	1481.5	FALSE	2	0
DHRS9	11708.1	0	0	8768.28	9968.27	11930.7	3903	10222	1.38919	0.19016	0.72088	7062.5	FALSE	2	0
RNF216	0	0	1837	1942.3	1505.92	1327.13	612	1592	1.37825	0.200104	0.698744	1102	FALSE	2	0
TLR5	1983.15	0	0	2051.79	1573.65	1456.8	661	1694	1.35767	0.206373	0.685347	1177.5	FALSE	2	0
MEF2C	927.263	0	0	586.885	927.052	845.041	309	786	1.34711	0.216643	0.664255	547.5	FALSE	2	0
TOP3A	1718.71	0	0	1397.48	1600.8	1252.6	573	1417	1.30644	0.220421	0.656747	995	FALSE	2	0
CRIPT	0	4642.18	0	7234.62	4231.77	1955.19	1547	4474	1.53168	0.249722	0.602543	3010.5	FALSE	2	0
CEBPA	4711.24	0	0	3418.24	3698.41	3902.51	1570	3673	1.22584	0.253211	0.596518	2621.5	FALSE	2	0
SFT2D2	9443.29	0	0	4750.96	7825.4	10175.5	3148	7584	1.26862	0.275825	0.559366	5366	FALSE	2	0
INSR	1003.88	0	0	905.152	533.098	917.413	335	785	1.23055	0.276155	0.558848	560	FALSE	2	0
SOGA1	0	0	226.207	287.053	85.2933	154.572	75	176	1.21994	0.354732	0.450099	125.5	FALSE	2	0
TLR7	2829.26	0	0	901.029	2427.64	2600.21	943	1976	1.06733	0.395563	0.402785	1459.5	FALSE	2	0
NEDD9	1170.45	0	0	490.29	757.936	1159.62	390	803	1.04068	0.397653	0.400496	596.5	FALSE	2	0
APOH	6649.28	0	0	2697.98	4962.12	4998.26	2216	4219	0.92882	0.440856	0.355704	3217.5	FALSE	2	0
TNFSF8	0	0	30043.3	3956.86	1914.64	539.022	10014	2137	-2.22853	0.477502	0.321025	6075.5	FALSE	2	0
CLEC3B	4005.28	0	0	2334.38	1310.79	3963.16	1335	2536	0.925677	0.47966	0.319066	1935.5	FALSE	2	0
FBP2	0	41395.1	0	42027.7	21264.7	13393.8	13798	25562	0.889507	0.508638	0.293591	19680	FALSE	2	0
PTGFRN	6148	0	0	1822.36	3541.08	5327.91	2049	3564	0.798255	0.543814	0.264549	2806.5	FALSE	2	0
GPX3	7112.26	0	0	2878.58	3008.99	6459.44	2371	4116	0.795782	0.545471	0.263229	3243.5	FALSE	2	0
IFI44	0	1631.59	0	958.733	640.919	1079.22	544	893	0.715347	0.56639	0.246884	718.5	FALSE	2	0
RWDD4	0	0	10475.8	10295.7	4708.79	2884.89	3492	5963	0.772043	0.582967	0.234356	4727.5	FALSE	2	0
FAM118A	0	0	1081.51	356.887	1124.93	353.898	361	612	0.763295	0.600275	0.22165	486.5	FALSE	2	0
OSBPL3	1636.5	0	0	1012.52	983.589	580.068	546	859	0.654618	0.607671	0.216332	702.5	FALSE	2	0
POGK	0	0	2299.96	1275.59	641.985	1440.19	767	1119	0.545892	0.683751	0.165102	943	FALSE	2	0
JCHAIN	5159.08	0	0	2411.61	2045.72	2612.34	1720	2357	0.454529	0.731089	0.13603	2038.5	FALSE	2	0
TSTD1	0	9342.6	0	7151.97	4487	1501.09	3114	4380	0.492076	0.737037	0.132511	3747	FALSE	2	0
SH2D3C	5368.27	0	0	1218.27	1767.99	3317.01	1789	2101	0.231643	0.877437	0.0567839	1945	FALSE	2	0
